# Supplementary material for: Elevated cerebrospinal fluid cytokine levels in tuberculous meningitis predict survival in response to dexamethasone
Source: Proc Natl Acad Sci U S A. 2021 Mar 3;118(10):e2024852118. doi: 10.1073/pnas.2024852118 (PMC7958233; doi:10.1073/pnas.2024852118)
Supplement: Supplementary File [file pnas.2024852118.sd01.xlsx]

## Sheet: Thuong2017
ID	age	BMRCgrade	Death (0=survive, 1=death)	LTA4H	hospital	TNF	IFNg	IL1b	IL2	IL4	IL5	IL6	IL10	IL12	IL13
21001	28	1	0	CC	1	3.02	163.8	1.59	0.87	0.59	3.16	5823.91	56.68	0.52	0.31
21002	79	1	0	CC	1	62.05	40144	4.75	4.56	2.21	22.41	16324.7	255.86	3.66	5.84
21003	59	1	0	CT	1
21004	24	1	0	CC	1	4.82	7.33	0.52	1.8	5.05	107.47	1365.35	699.04	2.22	15.65
21005	73	1	0	CC	1	1.14	3.75	0.39	0.19	0.1	0.18	1612.12	2.73	0.04	0.02
21006	33	1	0	CT	1
21007	24	1	0	CC	1	21.2	1344.11	4.16	4.1	2.21	14.06	40799.1	75.84	2.22	2.17
21008	58	1	0	CT	1
21009	21	1	0	CT	1
21010	43	1	0	CC	1	1.03	54.2	0.22	0.19	0.22	3.71	1446.36	38.14	0.28	0.61
21011	23	1	0	CC	1	1.21	5.84	0.18	0.87	0.71	0.18	70.22	44.25	0.04	0.15
21012	66	1	0	CC	1	4.75	29.72	14.41	2.26	1.21	7.07	14722.6	72.49	1.16	0.31
21013	37	1	0	CC	1	1.51	9.13	0.26	0.4	6.9	44.35	773.59	437.91	1.29	8.92
21014	55	1	0	TT	1
21015	37	1	0	CC	1
21016	24	1	0	CC	1	3.45	9.13	0.48	2.26	2.08	673.77	2421.37	513.25	1.55	78.53
21017	25	1	0	CT	1	6.75	823.02	6.32	2.26	1.71	17.77	16927.3	27.03	1.69	1.34
21018	42	1	0	TT	1
21019	18	1	0	CT	1	57.96	4178.1	8.35	6.38	2.96	21.16	51443.8	440.13	4.28	5.71
21020	55	1	0	TT	1
21021	27	1	0	TT	1
21022	44	1	0	CC	1	5	1.98	0.26	0.19	0.47	0.18	442.66	0.86	0.04	0.02
21023	25	1	0	CT	1	40.23	2827.49	5.7	5.01	2.71	17.77	43500.3	163.53	2.9	4.69
21024	40	1	0	TT	1
21025	27	1	0	CT	1	3.31	73.28	1	0.4	0.22	0.74	1713.09	66.42	0.4	0.91
21026	20	1	0	CT	1
21028	74	1	0	CC	1
21029	46	1	0	CT	1
21030	26	1	0	CT	1
21031	21	1	0	CT	1	0.06	6.73	0.18	0.19	0.47	0.18	25.41	10.03	0.16	0.15
21032	24	1	0	TT	1
21033	68	1	0	CT	1	18.95	1139.06	5.02	12.61	1.62	17.31	11812.3	340.45	4.49	2.17
21034	23	1	0	TT	1	43.38	10281.4	9.91	9.65	3.95	25.05	202129	283.31	6.14	13.98
21035	18	1	0	CC	1	19.33	3808.71	4.38	6.38	1.58	15.16	16729.1	178.13	2.49	9.6
21036	69	1	0	CT	1	9.62	13.95	7.84	0.87	0.59	2.01	5025.5	4.11	0.28	0.02
21037	40	1	0	CC	1	14.77	2606.01	3.13	7.97	1.33	12.94	8819.66	210.3	2.09	19.91
21038	40	1	0	CT	1
21039	49	2	0	CC	1	2.81	235.59	0.57	2.72	0.47	2.6	1715.12	103.37	0.52	0.15
21040	31	1	0	CC	1	12.16	1365.09	4.85	5	1.25	12.48	15498.4	186.21	2.68	1.11
21041	39	1	0	CT	1	16.5	1950.25	3.85	8.87	1.58	13.38	20891.6	199.62	2.09	0.91
21042	57	1	0	CC	1
21043	33	2	0	CT	1
21044	47	1	1	CC	1	11.04	1702.9	18.96	3.41	2.08	17.98	62186.9	253.38	2.9	0.76
21045	62	2	0	CT	1	3.36	316.7	2.18	8.02	0.38	2.94	5356.33	30.41	0.3	1.05
21046	49	1	0	CT	1
21047	32	1	0	CC	1	7.6	702.27	2.87	2.08	0.29	5.49	1139.64	255.26	1.79	0.73
21048	49	2	0	CT	1	1.8	194.97	0.52	0.19	0.22	0.18	872.29	32.84	0.16	0.91
21049	22	1	0	CC	1	4.02	359.2	1.24	0.4	0.41	2.6	2494.24	98.11	0.52	1.19
21051	46	1	0	CT	1	13.22	1056.06	4.53	2.72	1.64	11.57	30460.8	41.86	1.75	0.54
21052	37	1	0	CC	1	0.04	4.35	0.14	0.19	0.28	0.18	45.95	17.47	0.04	0.02
21053	22	1	0	CT	1	1.29	80.06	0.26	0.19	0.47	5.3	472.68	9.76	0.16	1.48
21054	27	1	0	CT	1	27.6	3732.33	3.91	1.8	1.33	13.83	6184.35	223.26	1.95	14.45
21055	26	1	0	CC	1	11.04	1920.67	1.85	3.64	1.08	10.65	10188.6	134.95	1.42	9.35
21056	33	2	0	CC	1	0.69	7.33	0.14	0.19	0.1	19.9	136.48	4.84	0.04	0.15
21058	34	1	0	TT	1
21059	40	1	0	CT	1
21060	53	1	0	CT	1
21061	57	2	1	CT	1
21062	26	1	0	CC	1	7.09	188.28	2.27	2.08	1.39	7.04	9534.06	134.68	1.34	0.47
21063	37	1	0	CC	1	1.23	3.11	0.52	0.19	0.58	0.18	1540.96	3.07	0.04	0.02
21064	18	1	0	CT	1	25.2	1154.09	5.43	4.11	2.18	19.98	30162.4	373	4.24	5.74
21065	43	1	0	CC	1	3.48	95.95	0.71	0.19	0.64	2.49	4511.12	221.31	0.46	0.02
21066	50	1	0	CC	1
21067	20	1	0	CC	1	2.39	128.54	0.85	0.46	0.58	0.67	1894.79	55.38	0.04	0.6
21068	62	1	0	CT	1	0.05	0.17	0.01	0.23	0.97	0.18	26.33	0.47	0.04	0.02
21069	19	1	0	CC	1	16.74	1271.74	29.63	6.56	2.55	21.62	202129	174.5	4.52	1.36
21070	62	2	0	CT	1	8.9	269	2.71	5.22	1.53	13.16	202129	171.58	2.53	0.73
21071	48	1	0	CT	1	6.96	2.57	2	1.39	0.97	0.18	549.3	9.08	0.04	0.1
21073	70	3	1	CC	1	5.67	446.63	0.85	1.62	0.58	2.69	3247.61	49.65	0.21	0.73
21074	21	1	0	CT	1
21075	41	1	0	CT	1	5.8	397.06	2.14	2.98	0.58	3.86	3170.85	97.03	0.74	0.73
21076	22	1	0	CC	1	6.61	5.77	0.12	2.98	3.83	25.6	589.6	466.99	2.04	6.46
21077	41	1	0	CT	1	47.71	1599.08	15.42	5.67	2.36	23.02	202129	298.86	4.73	4.48
21078	64	2	0	CC	1
21079	56	1	1	CT	1	0.66	0.17	0.01	0.19	0.29	0.18	193.25	3.07	0.04	0.02
21080	39	1	0	TT	1
21081	39	1	0	CC	1	17.68	2157	4.02	10.08	1.62	15.78	14619.8	134.85	2.99	2.63
21082	66	2	0	CT	1	2.79	8.38	0.12	0.23	0.19	0.18	130.89	33.27	0.04	0.02
21083	47	1	0	CT	1	1.98	5.24	0.49	0.19	0.19	0.18	2447.86	11.53	0.04	0.02
21084	56	1	1	CC	1	0.05	1.47	0.12	0.19	0.39	0.18	104.67	10.39	0.04	0.02
21085	58	2	0	CT	1	5.7	182.69	2.84	1.62	1.06	7.79	12549	90.26	1.15	0.33
21086	41	1	0	CT	1
21087	23	1	0	CT	1	1.57	33.59	0.29	0.23	0.39	1.4	462.19	13.33	0.04	0.33
21089	66	1	0	CC	1	0.13	0.17	0.01	0.19	0.68	0.18	39.12	0.8	0.04	0.02
21090	48	2	1	CC	1	2.73	125.94	0.29	0.23	0.09	0.67	1669.74	47.97	0.04	1.11
21091	61	1	1	CT	1	3.85	0.17	1.51	0.19	0.02	4.96	59.13	8.6	0.74	0.02
21092	49	1	0	CT	1
21094	24	1	0	CC	1	10.45	1208.37	4.1	4.78	1.62	13.16	9420.23	232.32	3.07	4.91
21095	39	1	0	CT	1
21096	26	1	0	CC	1	1.78	5.77	0.46	1.62	2.36	87.15	1588.45	341.26	1.7	20
21097	63	2	0	TT	1
21098	31	2	0	CC	1
21099	54	2	0	TT	1
21100	57	1	0	CT	1
21101	38	1	0	CT	1
21102	64	1	0	CT	1
21103	43	3	1	CT	1
21104	58	2	0	CT	1
21105	47	1	0	CT	1
21106	51	1	0	CC	1
21107	43	1	0	CC	1	0.13	0.17	0.01	0.19	0.1	0.18	14.48	9.09	0.04	0.02
21108	20	2	0	CT	1
21109	47	2	0	TT	1
21110	38	1	1	CC	1	1.16	0.17	0.06	0.19	0.09	0.18	42.53	9.25	0.04	0.02
21111	68	2	0	CT	1
21112	70	1	0	CC	1	22.53	1002.55	1.49	2.08	0.58	6.02	3882.88	35.27	0.74	0.99
21113	63	2	1	CC	1
21114	31	1	0	TT	1
21115	66	1	0	CC	1
21116	28	1	0	CC	1	9.44	1082.19	3.94	2.98	0.82	9.95	9608.94	86.81	1.87	11.97
21117	85	1	1	CT	1
21118	26	1	0	CC	1
21119	25	1	0	CT	1	27.61	1607.62	12.05	9.2	2.27	22.62	202129	389.67	5.15	3.52
21120	51	1	0	CT	1	9.31	348.86	5.01	11.4	1.99	11.35	202129	111.7	2.37	3.19
21121	39	1	0	CC	1
21122	19	1	0	CC	1
21123	36	1	0	CC	1
21124	65	1	0	CT	1
21125	55	1	0	TT	1
21126	33	1	0	CT	1
21127	82	1	0	CC	1	0.84	3.11	0.52	0.7	0.39	0.18	1092.04	4.04	0.04	0.02
21128	71	2	0	TT	1
21129	33	1	0	CC	1	9.73	368.44	2.33	0.7	0.68	3.86	4935.63	27.97	0.5	1.48
21130	41	1	0	CT	1	3.55	60.98	1.95	1.62	1.01	5.49	6195.05	161.78	1.52	0.47
21131	70	1	0	CT	1	1.68	6.82	0.35	1.16	0.54	1.4	2959.4	16.77	0.04	0.02
21132	44	1	1	CT	1	12.09	186.19	9	5.67	2.27	15.78	202129	136.28	3.44	0.47
21133	21	1	0	CT	1
21134	49	1	0	CT	1
21135	22	1	0	CC	1
21136	42	1	0	CC	1
21137	63	1	0	CC	1
21138	53	1	0	TT	1
21139	65	2	0	CT	1
21140	44	1	1	TT	1
21141	34	1	0	TT	1
21142	47	2	1	CT	1
21144	25	1	0	CT	1
21145	38	1	0	CT	1
21146	43	1	0	TT	1
21147	23	1	0	CT	1
22001	61	2	0	TT	1
22003	22	2	0	CC	1	10.56	993.59	1.9	4.56	0.96	10.65	10085.6	462.21	2.09	1.75
22004	81	2	1	CT	1	0.84	0.23	0.18	0.19	0.02	0.18	142.94	7.49	0.04	0.02
22006	28	2	0	CC	1	44.32	40144	4.84	5.01	2.08	25.29	18326.7	290.29	4.42	8.48
22007	31	2	0	CC	1	8.41	874.53	0.85	1.34	0.47	3.71	2031.34	101.8	0.77	1.75
22008	40	2	0	CC	1	11.32	1470.84	2.86	3.18	1.21	6.82	4840.66	58.46	1.03	1.34
22009	60	2	0	CT	1	4.09	0.81	0.35	0.19	0.1	0.18	364.89	4.84	0.04	0.02
22010	56	2	1	CC	1	10.94	2.57	0.35	0.19	0.02	0.18	263.83	1.65	0.04	0.02
22011	50	2	0	TT	1
22012	77	2	0	CT	1	12.22	6.73	0.62	2.72	4.73	55.75	1522.96	392.92	0.97	8.48
22014	40	2	0	CT	1	0.06	1.39	0.3	0.19	0.1	0.18	162.42	6.59	0.04	0.15
22015	48	2	1	CC	1	8.83	1672.1	1.14	3.87	0.59	7.56	4540.13	55.43	1.03	4.43
22016	60	2	0	CT	1	2.59	0.81	0.35	0.19	0.22	0.18	422.44	2.29	0.04	0.02
22017	38	2	0	CC	1	52.44	1941.89	3.41	3.18	1.46	13.61	14744.8	420.45	2.49	3.71
22018	38	1	0	CT	1	8.76	395.7	4.13	3.18	2.08	12.03	35844.8	52.07	2.02	0.91
22019	70	2	1	CT	1
22020	76	3	1	CT	1	4.05	536.43	1.19	0.4	0.96	4.78	7941.16	26.55	0.52	0.61
22021	30	2	0	CT	1
22022	74	2	1	CT	1	6.75	67.12	10.74	2.72	2.33	10.65	41051.9	50.84	1.42	0.31
22023	22	2	0	CT	1	44.68	2565.08	3.08	5.01	0.84	9.24	6315.95	185.39	1.29	11.8
22024	71	2	0	TT	1
22025	32	2	0	CT	1	9.21	2052.27	3.02	2.26	2.21	29.72	18186.6	138.83	4.42	5.07
22026	39	2	0	CC	1	150.01	161.31	5.56	1.34	1.08	7.8	9363.24	111.63	1.36	0.31
22027	51	2	0	CT	1	8.27	230.59	2.01	1.34	0.84	5.81	11226	16.29	0.9	0.91
22028	83	2	1	CC	1
22029	24	2	0	CC	1	1.29	56.05	0.35	0.19	0.22	0.18	2453.47	25.29	0.16	0.02
22030	25	3	0	CC	1
22031	44	2	1	CT	1	4.86	21.51	1.04	1.34	4.61	78.28	7506.07	431.5	1.69	14.81
22032	77	2	1	CC	1	0.04	2.57	0.18	0.87	0.22	0.18	130.85	1.34	0.04	0.15
22033	67	2	1	CC	1	1.44	4.94	0.35	0.19	0.47	0.18	1870.21	59.72	0.28	0.02
22034	36	2	0	CT	1	5.98	1202.53	1.44	1.8	0.47	5.3	2584.78	136.58	0.9	2.3
22035	30	2	0	CT	1	6.54	38.88	13.51	4.1	1.33	8.29	21553.3	10.86	1.55	0.15
22036	51	2	0	TT	1
22037	28	2	0	CC	1	1.29	51.75	0.22	0.19	0.22	0.18	147.79	16.29	0.04	0.46
22038	59	2	0	CT	1	3.87	87.78	0.9	0.4	0.47	2.6	6579.22	10.58	0.4	0.31
22039	35	2	0	CC	1	1.73	8.53	0.76	0.19	0.41	1.4	3057.08	9.49	0.16	0.02
22040	44	2	1	CC	1	0.61	3.75	1.19	0.19	0.22	0.18	1149.95	18.37	0.16	0.02
22041	50	2	0	CT	1	5.07	152.6	3.02	1.34	0.96	7.31	13513	109.26	1.16	0.61
22042	68	2	0	CC	1	12	800.88	4.29	5.22	2.36	18.33	202129	247.46	5.69	0.47
22043	74	2	1	CT	1	9.25	1160.49	1.51	3.88	0.97	9.95	7222.06	104.35	1.52	5.64
22044	55	2	0	CT	1
22045	60	2	1	CT	1
22046	46	2	1	CT	1	0.8	0.17	0.01	0.7	0.09	0.18	283.76	10.72	0.04	0.02
22047	71	1	0	CC	1	14.42	689.58	11.7	6.34	2.78	23.22	202129	220.12	9.49	7.27
22048	44	2	0	CT	1	17.99	145.25	12.79	7	0.97	4.42		56.06	5.96	7.37
22049	58	2	1	TT	1
22050	64	2	0	CT	1
22051	42	2	0	CT	1	0.59	0.17	0.41	0.19	0.29	0.18	41.85	4.04	0.04	0.02
22052	20	2	0	CT	1	20.91	3323.09	3.99	11.18	1.99	21.21	41460.8	193.93	4.17	3.73
22055	58	2	0	CC	1	18.81	2.02	0.12	0.19	0.54	0.18	71.07	20.38	0.04	0.02
22056	53	2	0	CC	1	1.44	59.04	3.24	0.7	0.68	0.18	1526.92	21.37	0.04	0.02
22057	35	2	0	CC	1	1.54	32.6	0.06	0.23	0.87	6.53	338.7	18.74	0.04	0.33
22059	36	2	0	CC	1	7.53	42.95	4.47	4.33	1.62	14.48	202129	38.93	1.87	0.18
22060	66	2	0	CT	1
22061	47	2	0	CT	1	178.92	40144	15.32	11.18	3.28	37.28	202129	236.47	7.03	88.04
22062	77	2	1	CT	1
22063	32	2	0	CC	1	1.44	4.18	0.58	1.62	0.49	0.18	1593.74	20.38	0.04	0.02
22064	54	2	0	CT	1	2.26	121.21	0.8	0.23	0.39	1.4	2275.03	27.3	0.04	0.02
22065	31	2	0	CC	1	0.29	0.92	0.52	0.7	0.58	0.18	282.22	17.75	0.04	0.02
22066	52	2	0	TT	1
22067	26	2	0	CC	1
22068	77	2	0	CT	1
22069	56	2	0	CT	1
22070	38	2	0	CC	1	9.25	42.95	23.73	2.98	1.62	11.35	54148.4	45.12	2.29	0.1
22071	80	2	1	CT	1
22072	26	2	1	CC	1	4.37	225.88	2	2.08	0.58	2.07	2487.16	112.93	0.74	0.18
22073	29	2	1	CC	1	11.91	338.38	18.47	7.44	2.18	19.98	202129	568.73	5.01	1.23
22074	41	2	0	CT	1	0.04	1.47	0.06	0.19	0.1	0.18	92.52	7.44	0.04	0.02
22075	58	2	0	CT	1	0.21	10.19	0.01	0.19	0.29	0.18	270.7	27.97	0.04	0.02
22076	21	2	0	CC	1
22077	53	2	1	CT	1
22078	87	2	0	CT	1	2.12	1.47	0.58	0.19	0.29	0.18	879.35	2.74	0.04	0.02
22079	41	2	0	CT	1
22080	45	2	1	CC	1
22081	41	2	1	CT	1
22082	47	2	0	CC	1
22083	72	2	1	CT	1
22086	61	2	0	CT	1
22087	45	2	1	CT	1
22088	78	2	1	CC	1
22089	59	2	1	CT	1	0.44	0.17	0.01	0.23	0.19	0.18	321.61	5.67	0.04	0.02
22090	31	2	0	CC	1
22091	76	2	0	CC	1	6.99	612.84	2.44	7	1.72	9.24	12120.4	58.6	1.7	0.99
22092	26	2	0	CC	1	2.66	84.58	0.29	0.7	0.29	0.18	827.84	151.68	0.04	0.02
22094	18	2	0	CT	1
22095	51	2	0	CC	1	0.36	4.71	0.01	0.19	0.29	0.18	28.99	3.39	0.04	0.02
22096	84	2	1	CT	1	52.13	560.24	21.41	2.53	1.25	7.54	4128.28	143.07	1.34	8.27
22097	68	2	1	CC	1	17.18	2.57	26.56	0.23	0.49	0.18	722.3	11.2	0.04	0.02
22099	46	2	1	TT	1
22100	74	2	0	CC	1	19.91	1520.34	1.89	0.96	0.95	5.7	2689.48	105.79	0.7	1.35
22101	76	2	1	CT	1	18.84	385.13	17.62	4.47	2.63	15.71	202129	458.36	4.09	0.56
22102	52	2	0	CC	1	3.4	9.1	0.54	1.49	4.18	24.04	1124.89	455.04	1.25	6.97
22103	75	2	1	CC	1	8.57	464.14	2.06	2.76	1.38	7.51	12483	56.58	1.09	0.38
22104	51	2	1	CC	1
22105	70	2	0	CT	1
22106	93	2	0	CT	1
22107	35	2	0	CC	1
22108	35	2	0	CT	1
22110	23	2	0	CC	1
22111	31	2	0	CT	1
22112	67	2	0	CT	1
22113	62	2	1	CT	1
22116	20	2	1	CC	1
22117	60	2	0	CT	1
22118	77	2	0	CT	1	6.07	1429.94	1.89	2	1.01	5.5	4034.29	53.62	0.62	1.77
22119	43	2	0	CT	1
22120	27	2	0	CT	1
22121	27	2	0	CT	1	17.05	753.04	20.58	4.47	2.33	13.55	202129	161.88	2.83	1.77
22122	32	2	0	CC	1
23001	58	3	0	CT	1	56.46	7216.97	7.45	3.99	3.03	21.65	202129	154.77	4.72	1.2
23002	40	3	1	CC	1	6.4	1452.27	1	1.34	0.47	6.32	2776.3	90.58	0.9	0.91
23003	20	3	0	CT	1	61.85	2192.28	115.6	6.62	3.38	26.39	202129	1342.34	8.97	3.77
23004	18	3	0	CT	1	6.15	559.68	6.74	0.96	1.14	7.51	11111.9	122.12	1.41	0.9
23005	72	3	1	CC	1	5.03	831.29	1.04	9.55	0.71	5.3	6554.64	36.14	0.52	0.91
23006	54	2	0	CT	1	4.61	408.93	1.19	0.87	0.47	3.71	4909.13	28.3	0.52	0.76
23007	78	2	1	CT	1	5.78	409.75	0.95	0.19	0.51	3.82	4926.02	127.82	0.46	0.56
23009	50	3	1	CT	1	10.35	40144	2.16	1.8	1.58	41.71	5505.2	115.6	2.22	5.97
23010	62	3	0	CT	1	0.04	0.17	0.14	0.19	0.22	0.18	12.76	0.5	0.04	0.02
23011	56	3	1	CT	1	4.86	903.8	1.39	1.8	0.59	6.82	7184.6	15.26	0.9	1.48
23012	44	3	0	CT	1	1.29	160.06	0.8	0.19	0.02	27.72	442.66	217.31	0.65	0.15
23013	41	3	1	CT	1	4.19	34.6	0.26	0.4	0.22	1.4	640.55	18.37	0.16	0.15
23014	38	3	0	CT	1	7.34	122.15	2.7	2.72	1.89	9.24	29334.4	80.71	1.69	0.46
23015	55	3	1	CC	1	5.31	28.51	2.32	1.8	1.33	7.31	21831.4	14.68	1.03	0.15
23016	18	3	0	CT	1	3.17	239.03	0.76	1.34	0.96	9.24	3245.64	110.84	0.65	0.15
23017	21	3	1	CT	1	12.11	1670.18	7.21	3.18	2.21	13.38	48444	102	2.36	0.98
23018	47	3	0	TT	1
23019	35	3	1	CC	1	12.56	3.16	2.01	0.19	0.1	0.18	1024.37	6.72	0.04	0.02
23020	36	2	0	CT	1	9.93	379.33	10.4	4.56	2.21	14.72	69387.6	273.79	2.76	0.76
23021	52	3	1	CC	1	3.32	8.9	1.19	1.85	4.38	35.81	3397.36	421.76	2.2	11.87
23022	26	3	0	CC	1	6.96	727.85	2.08	1.85	0.97	6.79	6680.01	84.91	1.34	3.3
23023	60	3	0	CC	1
23024	29	3	0	CC	1
23025	52	3	0	TT	1	87.94	40144	18.34	8.54	3.05	30.22	202129	204.29	5.96	6.86
23026	64	3	0	CC	1	6.32	404.77	0.91	7	0.58	4.96	5487.92	143.78	1.34	0.99
23027	43	3	1	CC	1	10.58	225.41	6.34	4.78	2.36	16.64	202129	367.75	3.51	0.99
23028	70	3	0	CT	1
23029	18	3	0	CC	1	1.02	44.91	0.97	1.16	0.39	0.18	857.72	59.44	0.04	0.02
23031	37	3	0	CT	1	8.52	1998.03	1.57	2.08	1.34	27.93	7462.14	22.52	2.04	2.41
23034	19	3	0	CC	1	81.37	164.95	23.56	3.88	1.44	9	14825.2	134.85	1.7	2.75
23035	32	2	0	CT	1	2.39	3.64	4.63	0.7	0.68	0.18	859.38	48.98	0.04	0.18
23036	26	3	0	CT	1
23037	50	3	0	CT	1
23038	38	3	0	CC	1
23039	32	3	1	CT	1
23040	28	3	0	CT	1
23041	26	3	1	CC	1
23042	36	3	0	CC	1	23.69	1545.52	9.04	3.99	1.62	12.45	16814.2	226.92	2.68	4.46
23043	82	2	1	TT	1
23044	48	2	0	CT	1
23046	43	3	1	CC	1
41001	37	1	0	CT	2	0.14	1.23	0.06	0.19	1.32	0.18	17.1	1.71	0.04	0.02
41002	23	1	0	CT	2	12.71	446.42	5.83	15.63	0.65	12.68	51664.8	85.72	1.26	10.72
41003	27	1	0	CT	2	9.09	462.11	12.91	17.27	0.59	11.15	76296.8	34.46	1.19	2.2
41004	23	1	0	CC	2	0.34	9.87	0.38	0.19	0.14	0.18	505.66	8.44	0.08	0.06
41005	25	1	0	CT	2	0.69	72.63	0.28	0.52	0.25	7.96	599.29	177.7	0.27	0.39
41006	47	1	0	CT	2	2.94	88.84	2.66	7.37	0.36	8.78	2446.32	43.75	0.61	0.92
41007	42	1	1	CC	2	4.95	185.89	1.59	6.9	0.3	4.47	5034.87	86.73	0.47	1.36
41008	48	1	1	CT	2	5.47	21.91	14.86	13.12	0.53	10.37	14083.8	71.43	0.89	0.39
41009	25	1	0	TT	2	15.47	324.28	18.47	23.99	0.65	13.43	202129	226.79	1.41	2.51
41010	38	1	1	CC	2	6.62	32.74	8.18	13.97	0.59	11.15	18264.3	60.97	0.97	0.55
41011	40	1	0	CT	2	5.04	103.48	8.29	9.64	0.42	7.12	9986.07	35.07	0.75	1
41012	44	1	0	CC	2	5.24	254.78	3.95	10.53	0.42	7.96	8355.55	21.89	0.61	1.86
41013	26	1	0	CT	2	8.69	1287.81	8.65	8.35	0.55	4.94	23079.7	90.89	1.15	4.44
41014	25	1	0	TT	2	70.46	197.54	80.33	18.08	25.8	134.95	15986.3	539.9	98.37	79.79
41015	36	1	0	CT	2	3.31	261.12	13.55		0.02	40.29	2973.84		15.88	44.71
41016	26	1	0	CT	2	15.81	688.69	8.69	25.9	0.77	33.26	202129	376.11	4.09	21.05
41017	52	1	0	CT	2	3.92	6.32	15.85	8.74	0.3	7.96	10379.1	21.31	0.61	0.06
41018	58	1	0	CT	2	7.49	195.92	5.26	13.54	0.48	10.76	23010.5	41.88	0.82	4.74
41019	52	1	1	CT	2	0.11	0.17	0.03	0.19	0.11	0.18	99.05	5.32	0.08	0.02
41020	22	1	0	CC	2	8.26	303.36	7.86	27.04	0.59	12.68	25691.1	100.27	1.26	14.13
41021	40	1	0	CC	2	0.15	7.59	0.01	0.19	0.08	0.18	231.11	4.47	0.04	0.3
41022	37	1	0	CT	2	0.1	8.24	0.01	0.19	0.08	0.4	118.11	6.35	0.11	0.3
41023	21	1	0	CT	2	0.14	0.17	0.06	0.19	1.12	1.47	73.31	66.66	0.04	1.41
41024	19	1	0	CT	2	4.89	505.31	5.47	10.1	0.55	4.94	13482.4	141.61	1.32	1.18
41025	49	1	0	CT	2	3.58	236.87	1.37	3.15	0.22	2.21	6205.57	42.53	0.53	1.98
41026	40	1	0	CC	2	1.54	377.57	0.53	1.57	0.79	23.02	1178.76	26.05	0.36	4.32
41027	41	1	0	CT	2	5.61	189.27	3.4	6.26	0.55	5.46	15215.7	48.52	0.89	4.16
41028	24	1	0	CT	2	8.44	1045.76	10.56	11.5	0.67	7.52	22890.4	76.67	1.66	16.58
41029	34	1	0	CT	2	7.15	25.51	103.7	16.1	0.98	9.03	68662.5	318.49	1.83	0.65
41030	33	1	0	TT	2	17.94	550.81	21.17	16.1	0.8	8.53	66338.1	162.2	1.83	11
41031	20	1	0	CC	2	3.66	195.63	3.49	10.1	0.35	3.33	15268.3	49.52	1.15	8.43
41032	21	1	0	CT	2	0.31	14.84	0.01	0.19	0.35	2.21	203.99	86.71	0.23	0.58
41033	38	1	0	CT	2	0.28	10.22	0.21	0.19	0.08	0.18	644.46	5.1	0.04	0.02
41034	28	1	0	CT	2	1.6	329.92	1.02	2.13	0.98	2.21	2956.38	410.12	0.43	0.92
41035	22	1	0	CT	2	18.78	2361.76	9.67	14.68	0.74	8.53	40934.3	132.16	1.74	15.01
41036	40	1	0	CC	2	0.15	8.9	0.01	0.19	0.08	0.4	135.24	7.92	0.11	0.14
41038	43	1	0	CT	2	7.41	63.41	12.2	18.59	0.8	8.53	59803.6	70.84	1.74	0.92
41039	21	1	0	CC	2	18.31	1220.45	19.03	11.86	0.67	7.52	38117.7	380.21	1.7	3.98
41040	47	1	0	CC	2	18.39	1023.14	6.64	18.59	0.86	8.53	58985.7	242.3	1.91	9.59
41041	53	1	0	CC	2	3.2	156.89	1.27	2.13	0.22	2.21	4425.32	15.84	0.43	0.58
41042	46	2	0	CC	2	0.96	165.81	0.46	0.58	0.39	7.65	602.26	53.37	0.36	0.45
41043	46	1	0	CT	2	10.23	1777.44	12.75	4.46	3.18	13.61	30128.7	123.77	3.24	3.21
41044	44	1	0	CT	2	4.63	225.45	56.82	8.35	0.55	5.46	19097.9	73.24	1.58	0.98
41045	47	1	0	CT	2	0.1	65.8	0.13	0.19	0.15	3.33	220.2	5.41	0.11	0.45
41046	42	1	0	CC	2	0.41	0.47	0.76	0.19	0.15	0.4	1149.65	7.61	0.04	0.02
41047	18	1	0	CC	2	45.03	12555	9.1	5	1.98	17.11	13499.2	282.86	3.64	6.81
42001	26	2	0	CC	2	0.73	25.51	0.21	0.19	0.08	0.18	1244.5	129.26	0.11	0.06
42002	45	2	0	TT	2	3.07	34.92	4.08	7.65	0.35	6.5	11829.8	81.16	1.15	0.14
42003	34	2	0	CT	2	0.88	176.92	0.59	1.12	0.22	13.9	1963.22	9.5	0.23	19.88
42004	31	2	0	CT	2	1.91	3.67	2.5	2.81	0.15	1.63	5786.74	3.85	0.33	0.14
42005	20	2	0	CT	2	20.68	1132.57	8.93	11.15	0.61	5.46	24388.4	517.94	1.41	4.53
42006	26	2	0	CT	2	7.92	279.92	5.06	11.5	0.61	7.77	37730.5	188.79	2.08	12.6
42007	23	2	0	CC	2	25.99	2192.95	9.32	15.39	0.74	7.52	38219.9	96.14	1.49	5.18
42008	21	2	0	CT	2	24.23	1385.14	18.52	22.16	0.8	10.02	60363.5	140.88	1.99	2.99
42009	34	2	0	CC	2	38.97	3319.21	24.97	16.1	0.98	10.02	70549.3	141.61	2.08	24.84
42010	50	2	0	CC	2	71.2	40144	18.37	7.12	3.97	29.14	103191	256.45	6.31	3.78
42011	21	2	0	CT	2	4.61	1130.84	1.3	2.18	1.05	27.32	6537.66	44.13	1.21	4.59
42012	28	2	0	CT	2	4.53	1149.69	4.43	6.26	0.35	4.41	14153.1	30.69	1.24	5.18
42013	29	2	0	CT	2	0.62	287.49	0.41	0.19	0.08	5.46	1511.73	13.93	0.23	4.84
42014	35	2	0	TT	2	7.64	394.08	8.37	13.62	0.74	9.03	65999.5	145.26	1.66	2.16
42015	47	2	0	CC	2	4.89	72.64	5.96	10.45	0.61	5.98	32801.1	50.86	1.32	0.79
42016	41	2	0	CC	2	2.02	915.59	1.27	2.13	0.22	31.73	5812.41	13.93	0.85	17.12
42017	41	2	0	CC	2	4.99	351.09	4.12	8	0.32	4.94	21451.5	25.49	0.98	3.98
42019	48	2	0	TT	2	5.22	215.14	4.79	6.26	0.48	4.94	22404	35.93	1.07	1.05
42020	47	2	0	CC	2	7.5	2721.61	3.54	2.77	1.05	7.17	2452.97	47.61	1.21	0.74
42021	30	2	0	CC	2	8.85	341.59	5.24	10.45	0.61	7.01	38699.1	202.08	1.49	1.18
42022	63	2	1	CT	2	1.28	375.15	0.3	0.19	0.39	7.17	808.6	4.08	0.04	0.02
42023	56	2	0	CT	2	9.11	245.45	10.56	14.33	0.8	9.52	59151.3	143.43	1.58	1.49
42024	79	2	1	CT	2	4.74	76.07	5.38	7.3	0.55	6.24	23278.5	60.62	1.15	0.3
42025	35	2	0	CC	2	2.66	32.53	1.37	2.18	2.91	19.24	5294.21	377.68	2.43	2.77
42026	43	2	0	CT	2
42027	24	2	0	CC	2	12.22	842.02	15.82	8.67	2.91	16.67	106617	59.57	3.79	0.02
42028	36	2	1	CC	2	1.89	1684.88	1.17	2.81	0.29	3.87	5478.16	9.5	0.53	1.92
42029	53	2	0	CT	2	13.37	367.95	4.61	16.45	0.86	9.03	62203	83.24	1.66	1.11
42030	80	2	1	CC	2	0.25	1.1	0.59	0.19	0.15	0.18	664.61	14.89	0.11	0.06
42031	63	2	0	CT	2	23.81	2011.02	5.84	7.9	2.78	17.32	91533.6	138.18	3.64	6.45
42032	51	2	0	CT	2	9.72	7171.97	2.57	1.57	1.32	25.69	5677.29	32.53	2.1	4.32
42033	50	2	0	CT	2	0.31	100.5	0.01	0.19	0.08	3.33	557.79	5.72	0.04	0.22
42034	30	2	0	CT	2
42035	43	2	0	CT	2	211.28	40144	41.5	9.69	5.17	49.5	121101	632.45	9.71	4.05
42036	24	2	0	CC	2	15.18	5809.23	12.05	7.9	2.78	18.39	38772.7	68.34	4.34	11.39
42037	46	2	0	CC	2	10.94	479.03	14.02	3.99	2.39	13.55	202129	208.06	2.99	0.73
42038	22	2	0	CC	2	19.7	1642.73	3.76	5.56	0.42	2.77	6164.78	88.45	0.8	5.36
42039	65	2	0	CC	2	2.27	5.62	3.13	3.84	0.35	2.77	8659.24	10.13	0.62	0.06
42040	20	2	0	CT	2	17.01	1390.68	27.89	4.71	1.98	13.18	202129	362.37	3.46	4.57
42041	59	2	0	CC	2
42042	34	2	0	CT	2	92.59	6490.2	13.41	7.79	3.78	23.36	202129	337.62	6.29	6.86
42043	64	2	1	CC	2	0.31	0.17	0.28	0.19	0.02	0.18	542.87	4.16	0.04	0.02
42044	25	2	0	CC	2	0.41	174.46	0.13	0.19	0.02	1.04	925.19	10.76	0.11	0.72
42045	27	2	0	CC	2	14.34	835.99	2.95	8.35	0.55	3.87	12762.8	138.69	1.07	11.84
42046	39	2	0	CC	2	42.51	5901.84	21.1	10.56	3.38	22.34	202129	256.67	5.04	18.83
42047	43	2	0	TT	2	15.85	191.39	13.58	0.78	0.74	7.77	143.41	88.45	0.43	0.45
42048	55	2	0	CC	2	18.05	4147.04	3.93	3.34	2.11	16.46	31415.4	117.09	3.32	2.3
42049	33	2	0	CC	2	3.17	80.3	1.51	0.92	0.79	3.41	4145.11	76.35	0.82	0.02
42050	42	2	0	TT	2	127.7	0.17	10.24	11.2	3.97	33.13	120861	428.01	7.2	28.47
42051	61	2	0	CC	2	11.96	1105.21	7.42	4.46	2.51	14.05	48812.1	98.22	2.92	2.61
42052	45	2	0	CT	2	17.26	748.53	9.32	5.54	2.78	16.67	54196.2	356.16	4.03	1.96
42053	29	2	0	CC	2	63.56	0.17	11.23	10.7	3.77	28.74	33555.4	219.98	5.71	25.28
42054	46	2	1	CT	2	0.35	2.03	0.01	0.19	0.12	0.18	669.27	37.2	0.04	0.02
42055	21	2	0	CC	2	55.26	0.17	5.01	12.19	2.64	22.81	20612.2	111.34	4.64	18.65
42056	64	2	0	CC	2	13.03	1480.74	3.6	6.85	1.5	10.59	11447.4	297.19	2.2	1.05
42057	27	2	0	CC	2	6.37	2804.21	1.53	0.19	0.89	10.59	4215.34	14.06	0.94	1.63
42058	36	2	0	TT	2	1.71	723.21	3.63	0.19	0.22	13.42	502.1	13.3	0.53
42059	49	2	0	CC	2	11.14	114.42	11.99	10.45	2.78	15.15	73342.1	202.91	3.72	1.78
42060	30	2	0	CT	2	55.26	0.17	10.27	5.54	3.57	25.9	54450.5	236.07	5.71	6.57
42061	33	2	0	CC	2	2.57	337.9	0.54	0.19	0.64	6.72	2530.36	41.1	0.04	1.35
42062	25	2	0	CT	2	14.27	213.55	5.37	4.47	2.33	14.09	202129	437.76	3.93	1.42
42063	37	2	0	CC	2	4	197.77	1.3	0.42	0.83	23.02	8402.18	24.66	0.46	9.6
42064	30	2	0	CC	2	4.74	512.87	1.53	2	1.01	39.85	10436	66.22	1.57	6.76
42065	60	2	0	CT	2	11.13	973.7	20.61	3.5	2.68	15	202129	118.02	3.31	3.29
42066	56	2	0	TT	2	5.87	306.67	3.06	13.62	0.67	5.98	24317.9	74.27	1.15	0.37
42067	50	2	0	TT	2	2.27	6.28	4.21	5.22	0.22	2.49	7813.16	13.93	0.53	0.22
42068	54	2	0	CC	2	2.27	417.01	0.54	0.19	0.83	4.25	2536.19	13.86	0.04	0.56
42069	32	2	0	CT	2	0.39	42.5	0.06	0.19	0.24	5.09	378.48	10.31	0.04	0.17
42070	68	2	0	CT	2
42071	50	2	0	CC	2	2.32	18.88	7.9	0.92	1.05	3.67	5657.26	87	0.6	0.02
42072	35	2	0	CC	2	27.7	0.17	9.23	11.95	3.84	23.43	37907.4	139.54	5.25	6.57
42073	18	2	0	CT	2	2.88	182.67	1.48	1.49	1.26	5.5	4756.13	265.34	1.25	0.02
43001	50	3	1	CC	2	7.71	220.83	2.44	3.34	2.24	14.5	39619.7	294.06	2.92	0.74
43003	18	3	0	TT	2	38.44	3627.09	5.47	9.05	0.64	7.52	37616.9	72.21	1.49	11.9
43005	19	3	1	CT	2	12.05	269.84	12.59	16.81	0.8	9.03	45394.7	129.98	1.62	3.4
43006	43	3	0	CC	2	15.76	2315.58	6.09	7.12	2.58	17.11	80117	126.9	4.18	5.1
43007	27	3	0	TT	2	10.03	851.73	7.46	14.68	0.74	10.51	43982.8	133.6	1.66	11.56
43008	23	3	0	CC	2	49.58	3076.31	20.61	6.85	3.03	19.59	202129	377.09	5.19	18.03
43009	30	3	0	CT	2	21.68	1247.2	13.71	6.07	3.31	21.35	108965	712.15	5.71	2.54
43010	22	3	0	CC	2	48.42	6379.21	11.74	7.09	3.84	20.45	202129	284.44	4.72	28.65
43011	25	3	0	CC	2	5.42	2061.98	2.63	1.57	1.18	5.21	1336.78	33.34	1.4	0.02
43012	18	3	0	CT	2	22.69	434.48	17.5	21.8	0.8	8.53	52813.9	263.6	1.74	3.46
43013	26	3	1	CC	2	2.79	355.85	3.04	6.6	0.29	2.77	7940.12	132.16	0.62	1.18
43014	43	3	1	CC	2	11.58	1205.7	3.58	9.75	0.55	2.77	17415.4	137.96	1.49	0.92
43015	70	3	0	CT	2			4.61
43016	20	3	1	CC	2	7	211.23	6.68	14.33	0.74	8.02	55033.5	71.52	1.58	0.58
43017	44	3	0	CC	2	27.28	2933.83	12.68	6.38	3.03	18.89	202129	188.27	3.62	14.75
43018	30	3	1	CT	2	9.72	344.51	3.94	16.1	0.67	6.5	40794.7	221.67	1.66	3.17
43019	29	3	1	CC	2	0.67	208.74	0.35	0.19	0.08	2.77	1481.73	5.1	0.23	0.45
43020	33	3	0	CC	2	56.15	7257.53	6.32	12.16	2.68	18.54	20423	207.21	4.09	24.69
43021	58	3	1	CT	2	0.25	26.85	0.01	0.19	0.02	20	596.56	5.1	0.04	0.72
43022	30	3	0	CT	2	1.43	261.18	0.3	0.19	0.17	7.11	1402.36	5.28	0.04	0.02
43023	30	3	0	CT	2	5.45	7775.26	3.67	11.5	0.61	13.42	32340.1	8.24	1.41	23.9
43024	30	3	0	CT	2	42.87	2981.17	11.13	16.81	0.8	10.02	58995.4	312.35	2.08	13.99
43025	25	3	0	CT	2	22.13	4548.35	7.55	5	3.04	17.96	25689.3	130.05	3.72	4.85
43026	30	3	0	CC	2	2.65	395.31	0.71	6.38	1.01	3.38	3977.09	63.44	0.46	0.02
43027	23	3	0	TT	2	3.66	224.74	2.45	6.26	0.29	3.87	12571	197.51	0.8	0.3
43028	26	3	0	CT	2	36.22	3916.1	7.68	9.18	3.57	20.93	101632	269.71	4.95	1.78
43029	29	3	0	CT	2	4.17	312.47	2.08	5.91	0.35	2.77	9368.2	52.54	0.71	0.65
43030	86	3	1	CC	2	3.51			0.19	0.35	7.77	2020.59	3.85
43031	70	3	1	CC	2	5.74	43.7	4.37	8.7	0.58	5.2	23336.1	95.09	1.07	0.79
43032	33	3	0	CC	2	0.31	10.88	0.13	0.45	0.08	0.18	752.5	11.39	0.11	0.02
43033	19	3	0	CC	2

## Sheet: Tobin2012
ID	age	rs17525495	Grade	Death (0=survive, 1=death)	Dex (0=noDex, 1=Dex)
BMD0134	36	TT	3	1	0
BMD0243	26	CC	1	0	0
BMD0315	49	TT	3	0	0
BMD0325	32	TT	3	1	0
BMD0327	49	CC	1	0	0
BMD0369	31	CC	1	0	0
BMD0393	48	CT	3	1	0
BMD0398	39	CT	3	1	0
BMD0406	16	CT	3	1	0
BMD0418	27	CC	3	1	0
BMD0429	30	CT	3	0	0
BMD0446	50	CC	3	0	0
BMD0463	46	CT	2	1	0
BMD0464	58	CC	1	0	0
BMD0470	28	CC	3	1	0
BMD0472	49	CC	3	0	0
BMD0479	19	TT	2	0	0
BMD0483	33	TT	3	1	0
BMD0487	64	CC	3	0	0
BMD0492	68	TT	3	1	0
BMD0883	37	CC	3	1	1
BMD0988	37	CC	1	0	1
BMD0993	69	CT	1	0	1
BMD1010	24	CT	2	0	1
BMD1059	18	CC	3	0	1
BMD1060	78	CC	1	1	1
BMD1064	34	CT	2	0	1
BMD1099	21	CT	1	0	1
BMD1178	49	CC	2	0	1
BMD1313	65	CT	2	0	1
BMD1322	24	CT	1	0	1
BMD1325	36	TT	3	0	1
BMD1336	35	CT	2	1	1
BMD1431	29	CT	1	1	1
BMD1439		CC	3	1	1
BMD1443	35	CC	3	0	1
BMD1444	60	CC	3	1	1
BMD1460	19	CT	2	0	1
BMD1466	34	CC	3	1	1
BMD1478	41	CT	2	0	1
BMD1499	22	CT	2	0	1
BMD1509	83	CC	1	0	1
BMD1519	16	CC	1	0	1
BMD1520	31	TT	3	0	1
BMD1595	58	CC	2	0	1
BMD1609	49	CC	3	0	1
BN 002	23	CC	2	0	1
BN 003	39	CC	1	0	1
BN 005	26	TT	2	0	1
BN 006	25	CC	1	0	1
BN 007	52	CT	3	0	1
BN 008	75	CC	3	1	1
BN 009	70	CC	2	1	1
BN 010	20	CC	2	0	1
BN 013	44	CC	2	0	1
BN 016	67	CC	2	0	1
BN 017	28	CC	2	0	1
BN 018	48	CT	2	0	1
BN 019	38	CT	1	0	1
BN 020	51	CC	1	0	1
BN 022	33	CC	3	0	1
BN 026	68	CC	2	1	1
BN 027	35	CC	2	0	1
BN 028	36	CC	2	1	1
BN 032	48	CC	2	1	1
BN 033	60	TT	2	0	1
TBMI 003	24	CT	1	0	0
TBMI 004	25	CT	1	0	0
TBMI 005	51	CT	1	0	1
TBMI 006	17	CT	1	0	1
TBMI 007	20	CC	1	0	1
TBMI 008	22	TT	1	0	1
TBMI 011	34	TT	1	0	1
TBMI 012	48	CT	1	0	1
TBMI 014	16	CC	1	0	1
TBMI 015	21	CC	1	0	0
TBMI 018	22	CT	1	0	1
TBMI 020	26	CT	1	0	1
TBMI 024	24	TT	1	0	1
TBMI 025	21	TT	1	0	1
TBMI 026	35	CC	1	0	0
TBMI 515	48	CT	1	0	1
TBMI 525	25	CT	1	0	0
TBMI 529	35	CT	1	0	0
TBMI 533	20	CT	1	0	0
TBMI 536	16	CT	1	0	0
TBMI 560	39	CC	1	0	1
TBMI 572	22	CC	1	0	0
TBMI 583	59	CC	1	1	1
TBMI 614	34	CC	1	0	1
TBMI 623	38	TT	1	0	1
TBMI 641	34	CT	1	0	0
TBMI 642	31	CT	1	0	1
TBMII 002	31	TT	2	0	0
TBMII 003	46	TT	2	0	0
TBMII 005	29	CT	2	0	1
TBMII 006	16	CC	2	0	0
TBMII 008	22	CC	2	0	0
TBMII 009	39	CT	2	0	1
TBMII 013	16	CT	2	0	1
TBMII 014	21	CC	2	0	0
TBMII 015	18	CC	2	0	0
TBMII 016	68	TT	2	0	1
TBMII 019	22	CT	2	0	1
TBMII 021	27	CC	2	1	1
TBMII 022	45	CC	2	0	0
TBMII 023	23	CT	2	0	0
TBMII 025	20	CT	2	0	1
TBMII 026	25	CC	2	0	1
TBMII 029	59	CT	2	0	1
TBMII 033	17	CC	2	0	1
TBMII 034	47	TT	2	0	0
TBMII 037	32	CC	2	1	0
TBMII 039	31	CT	2	0	0
TBMII 040	17	CT	2	0	1
TBMII 502	59	CC	2	0	0
TBMII 504	44	CC	2	0	1
TBMII 506	32	TT	2	0	1
TBMII 511	73	CC	2	0	1
TBMII 514	39	CT	2	0	0
TBMII 516	17	CC	2	0	0
TBMII 546	29	CC	2	0	1
TBMII 555	43	CC	2	0	0
TBMII 563	62	CC	2	0	1
TBMII 571	51	CT	2	1	0
TBMII 574	25	CT	2	0	1
TBMII 576	37	CC	2	1	1
TBMII 578	25	CC	2	1	1
TBMII 580	22	CT	2	0	1
TBMII 583	35	CT	2	0	1
TBMII 584	39	CT	2	0	0
TBMII 599	19	CT	2	0	1
TBMII 600	64	CC	2	0	1
TBMII 606	29	CC	2	1	0
TBMII 625	57	CT	2	0	1
TBMII 628	21	CC	2	1	0
TBMII 632	19	CT	2	0	0
TBMII 634	34	CT	2	0	0
TBMII 640	30	CC	2	1	1
TBMII 643	21	CT	2	0	0
TBMII 645	36	CC	2	0	0
TBMII 652	49	CC	2	0	0
TBMII 654	50	CT	2	0	0
TBMII 661	37	CT	2	0	0
TBMII 667	16	CT	2	0	1
TBMII 673	65	CC	2	0	1
TBMII 674	57	CC	2	0	0
TBMII 682	22	CC	2	0	1
TBMII 685	18	CT	2	0	1
TBMII 687	78	CC	2	1	1
TBMII 701	30	CC	2	0	1
TBMII 702	30	TT	2	1	0
TBMII 707	22	CT	2	0	1
TBMIII 001	62	TT	3	0	0
TBMIII 002	58	CT	3	0	1
TBMIII 003	29	CT	3	0	0
TBMIII 005	24	CT	3	0	0
TBMIII 007	15	CC	3	0	1
TBMIII 008	46	CC	3	0	1
TBMIII 010	44	CT	3	0	0
TBMIII 014	28	CT	3	0	1
TBMIII 015	29	CT	3	0	1
TBMIII 019	37	CC	3	1	0
TBMIII 020	23	CC	3	0	1
TBMIII 022	23	CT	3	0	1
TBMIII 024	66	CT	3	0	0
TBMIII 501	51	CT	3	0	0
TBMIII 509	43	CC	3	1	1
TBMIII 518	74	CT	3	0	1
TBMIII 519	69	CC	3	0	0
TBMIII 520	26	CC	3	1	0
TBMIII 527	43	CT	3	1	1
TBMIII 530	31	CT	3	0	0
TBMIII 533	23	CC	3	0	1
TBMIII 539	34	CT	3	1	0
TBMIII 559	69	CC	3	0	0
TBMIII 569	38	CC	3	0	1
TBMIII 579	58	CT	3	0	0
TBMIII 581	51	CT	3	0	0
