# Supplementary material for: Elevated cerebrospinal fluid cytokine levels in tuberculous meningitis predict survival in response to dexamethasone
Source: Proc Natl Acad Sci U S A. 2021 Mar 3;118(10):e2024852118. doi: 10.1073/pnas.2024852118 (PMC7958233; doi:10.1073/pnas.2024852118)
Supplement: Supplementary File [file pnas.2024852118.sd02.xlsx]

## Sheet: Colour coding, key, and summary
Table of comparisons of cytokines in different subsets
All probabilities are posterior probabilities.
	Those with minus signs denote where there has been loss of significance from the opposite dither state
	Probabilities are colour-coded as follows:
		Green	> 0.95
		Dark green	0.9 – 0.95
		Purple	0.05 – 0.1
		Red	< 0.05
		Blue	Those with minus signs with the meaning above
Total losses of significance from dithering:				15
Total gains of significance from dithering:				6
Total comparisons:				890
Maximum loss of higher probability from dithering:				0.52
Maximum gain of higher probability from dithering:				0.208

## Sheet: All patients CC, CT, TT
Comparison of genotypes CC, CT, TT
Pre-dithering data											Post-dithering data
	data geometric means (ng/ml)			posterior probabilities								data geometric means (ng/ml)			posterior probabilities
	a	b	c									a	b	c
Subgroup	CC	CT	TT	P(a>b)	P(a>c)	P(b>a)	P(b>c)	P(c>a)	P(c>b)		Subgroup	CC	CT	TT	P(a>b)	P(a>c)	P(b>a)	P(b>c)	P(c>a)	P(c>b)
TNF All	4.566	4.439	12.91	0.526	0.007	0.474	0.007	0.993	0.993		TNF All	4.612	4.435	12.91	0.536	0.007	0.464	0.007	0.993	0.993
TNF Alive	5.181	4.749	12.91	0.601	0.016	0.399	0.012	0.984	0.988		TNF Alive	5.212	4.676	12.91	0.612	0.016	0.388	0.011	0.984	0.989
TNF Dead	2.888	3.245	NaN	0.431	0.399	0.569	0.419	0.601	0.581		TNF Dead	2.992	3.247	NaN	0.446	0.393	0.554	0.408	0.607	0.592
IFNG All	104.2	104.6	233.8	0.333	0.18	0.667	0.249	0.82	0.751		IFNG All	110.9	100.5	248.8	0.242	0.162	0.758	0.274	0.838	0.726
IFNG Alive	133.5	146.9	233.8	0.412	0.251	0.588	0.291	0.749	0.709		IFNG Alive	138.2	142	250.2	0.363	0.241	0.637	0.307	0.759	0.693
IFNG Dead	41.23	21.59	NaN	0.597	0.694	0.403	0.65	0.306	0.35		IFNG Dead	46.51	24.23	NaN	0.622	0.637	0.378	0.584	0.363	0.416
IL1B All	1.566	1.814	8.394	0.126	2e-07	0.874	2e-06	1	1		IL1B All	1.564	1.611	8.393	0.117	1e-07	0.883	1e-06	1	1
IL1B Alive	1.608	2.205	8.394	0.071	3e-07	0.929	2e-05	1	1		IL1B Alive	1.513	2.06	8.393	0.071	2e-07	0.929	2e-05	1	1
IL1B Dead	1.418	0.728	NaN	0.743	0.596	0.257	0.48	0.404	0.52		IL1B Dead	1.417	0.466	NaN	0.741	0.657	0.259	0.544	0.343	0.456
IL2 All	0.949	1.081	5.861	0.196	8e-05	0.804	0.0003	1	1		IL2 All	1.039	1.177	6.408	0.202	3e-05	0.798	0.0001	1	1
IL2 Alive	1.074	1.322	5.861	0.155	0.0001	0.845	0.0008	1	0.999		IL2 Alive	1.122	1.471	6.563	0.122	3e-05	0.878	0.0003	1	1
IL2 Dead	0.605	0.428	NaN	0.693	0.554	0.307	0.46	0.446	0.54		IL2 Dead	0.401	0.587	NaN	0.508	0.53	0.492	0.523	0.47	0.477
IL4 All	0.698	0.632	0.92	0.737	0.228	0.263	0.15	0.772	0.85		IL4 All	0.695	0.624	0.92	0.741	0.226	0.259	0.146	0.774	0.854
IL4 Alive	0.821	0.701	0.92	0.859	0.403	0.141	0.224	0.597	0.776		IL4 Alive	0.828	0.708	0.918	0.857	0.415	0.143	0.234	0.585	0.766
IL4 Dead	0.387	0.392	NaN	0.447	0.443	0.553	0.46	0.557	0.54		IL4 Dead	0.396	0.36	NaN	0.505	0.448	0.495	0.446	0.552	0.554
IL5 All	2.145	2.972	11.1	0.372	0.002	0.628	0.005	0.998	0.995		IL5 All	1.523	0.768	11.1	0.26	0.004	0.74	0.01	0.996	0.99
IL5 Alive	2.792	3.297	11.1	0.673	0.014	0.327	0.006	0.986	0.994		IL5 Alive	1.732	2.958	11.1	0.689	0.016	0.311	0.007	0.984	0.993
IL5 Dead	0.825	1.838	NaN	0.109	0.325	0.891	0.514	0.675	0.486		IL5 Dead	1.099	1.86	NaN	0.146	0.325	0.854	0.485	0.675	0.515
IL6 All	4937	6391	22783	0.071	0.002	0.929	0.021	0.998	0.979		IL6 All	5069	6866	25796	0.067	0.003	0.933	0.026	0.997	0.974
IL6 Alive	5324	7268	22783	0.064	0.004	0.936	0.036	0.996	0.964		IL6 Alive	5505	7661	25521	0.067	0.005	0.933	0.04	0.995	0.96
IL6 Dead	3756	3537	NaN	0.531	0.509	0.469	0.493	0.491	0.507		IL6 Dead	3934	3830	NaN	0.557	0.49	0.443	0.463	0.51	0.537
IL10 All	56.44	51.74	110.3	0.666	0.022	0.334	0.014	0.978	0.986		IL10 All	56.44	50.77	110.4	0.674	0.021	0.326	0.013	0.979	0.987
IL10 Alive	64.22	55.71	110.3	0.728	0.047	0.272	0.024	0.953	0.976		IL10 Alive	64.22	54.66	110.3	0.739	0.045	0.261	0.022	0.955	0.978
IL10 Dead	35.35	36.82	NaN	0.471	0.494	0.529	0.505	0.506	0.495		IL10 Dead	35.35	36.82	NaN	0.471	0.494	0.529	0.505	0.506	0.495
IL12 All	0.462	0.5	1.932	0.373	0.004	0.627	0.007	0.996	0.993		IL12 All	0.35	0.436	1.93	0.389	0.001	0.611	0.002	0.999	0.998
IL12 Alive	0.531	0.565	1.932	0.459	0.006	0.541	0.008	0.994	0.992		IL12 Alive	0.388	0.457	1.93	0.475	0.004	0.525	0.005	0.996	0.995
IL12 Dead	0.276	0.283	NaN	0.434	0.39	0.566	0.416	0.61	0.584		IL12 Dead	0.217	0.165	NaN	0.534	0.391	0.466	0.38	0.609	0.62
IL13 All	0.593	0.681	2.696	0.376	0.02	0.624	0.028	0.98	0.972		IL13 All	0.498	0.6	2.692	0.396	0.024	0.604	0.031	0.976	0.969
IL13 Alive	0.75	0.838	2.696	0.522	0.056	0.478	0.05	0.944	0.95		IL13 Alive	0.573	0.719	2.706	0.582	0.068	0.418	0.052	0.932	0.948
IL13 Dead	0.247	0.26	NaN	0.46	0.511	0.54	0.529	0.489	0.471		IL13 Dead	0.237	0.142	NaN	0.479	0.586	0.521	0.593	0.414	0.407
Comparison of survival status
Pre-dithering data						Post-dithering data
		data geometric means (ng/ml)	posterior probabilities					data geometric means (ng/ml)	posterior probabilities
	a	b					a	b
Subgroup	Alive	Dead	P(a>b)	P(b>a)		Subgroup	Alive	Dead	P(a>b)	P(b>a)
TNF all	5.276	3.04	0.995	0.005		TNF all	5.301	3.117	0.994	0.006
IFNG all	144.8	30.89	0.995	0.005		IFNG all	155.7	34.43	0.993	0.007
IL1B all	2.074	1.053	0.988	0.012		IL1B all	2.035	1.003	0.987	0.013
IL2 all	1.32	0.52	0.996	0.004		IL2 all	1.374	0.466	0.997	0.003
IL4 all	0.768	0.39	1	0.0004		IL4 all	0.762	0.398	0.999	0.0006
IL5 all	3.299	1.173	0.999	0.0007		IL5 all	1.659	1.05	0.999	0.001
IL6 all	6762	3658	0.984	0.016		IL6 all	7241	3832	0.987	0.013
IL10 all	62.25	35.99	0.992	0.008		IL10 all	62.24	35.99	0.992	0.008
IL12 all	0.594	0.279	0.999	0.0007		IL12 all	0.283	0.235	1	0.0004
IL13 all	0.854	0.252	1	4e-05		IL13 all	0.686	0.23	1	4e-05
Comparison of grades
- those with negative signs represent loss of significance compared with the opposite dither state
Pre-dithering data											Post-dithering data
	data geometric means (ng/ml)			posterior probabilities								data geometric means (ng/ml)			posterior probabilities
	a	b	c									a	b	c
Subgroup	Grade 1	Grade 2	Grade 3	P(a>b)	P(a>c)	P(b>a)	P(b>c)	P(c>a)	P(c>b)		Subgroup	Grade 1	Grade 2	Grade 3	P(a>b)	P(a>c)	P(b>a)	P(b>c)	P(c>a)	P(c>b)
TNF All	3.598	5.007	7.277	0.098	0.006	0.902	0.061	0.994	0.939		TNF All	3.631	4.994	7.274	0.101	0.006	0.899	0.06	0.994	0.94
TNF CC	3.167	4.966	7.326	0.092	0.015	0.908	0.134	0.985	0.866		TNF CC	3.209	5.052	7.322	0.088	0.016	0.912	0.139	0.984	0.861
TNF CT	3.465	4.843	6.166	0.182	0.076	0.818	0.23	0.924	0.77		TNF CT	3.464	4.79	6.069	0.187	0.078	0.813	0.232	0.922	0.768
TNF TT	30.35	6.982	18.77	0.976	0.744	0.024	0.12	0.256	0.88		TNF TT	30.35	6.98	18.77	0.976	0.744	0.024	0.12	0.256	0.88
IFNG All	70.87	87.44	459.9	0.317	0.0003	0.683	0.0008	1	0.999		IFNG All	71.73	91.25	473.2	0.329	0.0002	0.671	0.0006	1	0.999
IFNG CC	65.69	94.35	336.8	0.292	0.026	0.708	0.058	0.974	0.942		IFNG CC	69.78	96.64	336.8	0.294	0.025	0.706	0.057	0.975	0.943
IFNG CT	63.76	88.49	492.9	0.336	0.007	0.664	0.018	0.993	0.982		IFNG CT	53.69	86.24	530.9	0.374	0.009	0.626	0.018	0.991	0.982
IFNG TT	776.1	40.94	2298	0.932	0.323	0.068	0.038	0.677	0.962		IFNG TT	776.1	56.71	2676	0.945	0.321	0.055	0.032	0.679	0.968
IL1B All	1.541	1.782	2.765	0.367	0.047	0.633	0.064	0.953	0.936		IL1B All	1.434	1.698	2.769	0.369	0.046	0.631	0.061	0.954	0.939
IL1B CC	1.032	1.746	2.643	0.085	0.012	0.915	0.116	0.988	0.884		IL1B CC	0.984	1.748	2.643	0.083	0.011	0.917	0.117	0.989	0.883
IL1B CT	1.838	1.574	2.525	0.697	0.336	0.303	0.192	0.664	0.808		IL1B CT	1.844	1.426	2.251	0.7	0.371	0.3	0.221	0.629	0.779
IL1B TT	23.62	5.667	6.544	0.989	0.96	0.011	0.355	0.04	0.645		IL1B TT	23.62	5.667	6.543	0.989	0.96	0.011	0.355	0.04	0.645
IL2 All	1.092	0.866	2.147	0.863	0.066	0.137	0.007	0.934	0.993		IL2 All	1.032	0.911	2.228	0.801	0.061	0.199	0.01	0.939	0.99
IL2 CC	0.723	0.799	2.474	0.459	0.008	0.541	0.007	0.992	0.993		IL2 CC	0.642	1.033	2.327	0.254	0.01	0.746	0.026	0.99	0.974
IL2 CT	1.326	0.816	1.436	-0.906	0.461	0.094	0.131	0.539	0.869		IL2 CT	1.753	0.779	1.993	0.961	0.423	0.039	0.057	0.577	0.943
IL2 TT	16.11	2.825	9.18	0.994	0.942	0.006	0.053	0.058	0.947		IL2 TT	16.12	4.058	9.182	0.991	0.935	0.009	0.083	0.065	0.917
IL4 All	0.66	0.655	0.773	0.504	0.188	0.496	0.178	0.812	0.822		IL4 All	0.67	0.64	0.784	0.56	0.189	0.44	0.155	0.811	0.845
IL4 CC	0.677	0.661	0.853	0.509	0.196	0.491	0.184	0.804	0.816		IL4 CC	0.675	0.662	0.856	0.502	0.19	0.498	0.182	0.81	0.818
IL4 CT	0.58	0.659	0.687	0.28	0.25	0.72	0.401	0.75	0.599		IL4 CT	0.581	0.652	0.677	0.293	0.261	0.707	0.404	0.739	0.596
IL4 TT	2.698	0.574	0.805	0.946	0.855	0.054	0.281	0.145	0.719		IL4 TT	2.705	0.574	0.803	0.947	0.856	0.053	0.281	0.144	0.719
IL5 All	2.542	2.133	5.79	0.707	0.061	0.293	0.017	0.939	0.983		IL5 All	1.158	0.801	6.068	0.671	0.068	0.329	0.028	0.932	0.972
IL5 CC	1.918	1.858	3.846	0.346	0.146	0.654	0.213	0.854	0.787		IL5 CC	2.089	1.346	4.672	0.257	0.158	0.743	0.297	0.842	0.703
IL5 CT	2.8	2.106	8.403	0.574	0.003	0.426	0.002	0.997	0.998		IL5 CT	2.721	2.863	9.462	0.389	0.0009	0.611	0.001	0.999	0.999
IL5 TT	24.95	7.883	9.805	0.939	0.857	0.061	0.335	0.143	0.665		IL5 TT	24.94	7.882	9.808	0.939	0.857	0.061	0.335	0.143	0.665
IL6 All	4290	5986	12023	0.216	0.004	0.784	0.018	0.996	0.982		IL6 All	4702	6370	12576	0.306	0.007	0.694	0.015	0.993	0.985
IL6 CC	2924	5345	10806	0.089	0.006	0.911	0.076	0.994	0.924		IL6 CC	2939	5612	12460	0.099	0.006	0.901	0.069	0.994	0.931
IL6 CT	4955	6495	10869	0.396	0.103	0.604	0.145	0.897	0.855		IL6 CT	5258	7327	11129	0.523	0.122	0.477	0.116	0.878	0.884
IL6 TT	81132	8564	45281	0.967	0.724	0.033	0.082	0.276	0.918		IL6 TT	101176	8564	45341	0.969	0.749	0.031	0.084	0.251	0.916
IL10 All	53.09	52.66	74.04	0.596	0.108	0.404	0.066	0.892	0.934		IL10 All	52.5	52.66	74.05	0.586	0.105	0.414	0.066	0.895	0.934
IL10 CC	53.71	52.31	75.5	0.606	0.185	0.394	0.108	0.815	0.892		IL10 CC	53.71	52.31	75.49	0.606	0.185	0.394	0.108	0.815	0.892
IL10 CT	46.39	51.96	65.11	0.365	0.194	0.635	0.267	0.806	0.733		IL10 CT	45.36	51.96	65.12	0.353	0.189	0.647	0.267	0.811	0.733
IL10 TT	273.9	62.08	140.5	0.991	0.907	0.009	0.075	0.093	0.925		IL10 TT	273.9	62.08	140.5	0.991	0.907	0.009	0.075	0.093	0.925
IL12 All	0.479	0.436	0.937	0.383	0.011	0.617	0.011	0.989	0.989		IL12 All	0.492	0.353	0.965	0.543	0.012	0.457	0.006	0.988	0.994
IL12 CC	0.375	0.42	0.904	0.368	0.024	0.632	0.037	0.976	0.963		IL12 CC	0.334	0.372	0.989	0.373	0.008	0.627	0.013	0.992	0.987
IL12 CT	0.498	0.406	0.87	0.622	0.106	0.378	0.066	-0.894	-0.934		IL12 CT	0.387	0.294	1	0.622	0.032	0.378	0.019	0.968	0.981
IL12 TT	6.283	1.093	1.853	0.958	0.841	0.042	0.176	0.159	0.824		IL12 TT	6.279	1.092	1.855	0.958	0.84	0.042	0.175	0.16	0.825
IL13 All	0.776	0.535	0.983	0.883	0.304	0.117	0.06	0.696	0.94		IL13 All	0.669	0.469	0.894	0.861	0.32	0.139	0.078	0.68	0.922
IL13 CC	0.711	0.471	0.776	0.841	0.489	0.159	0.194	0.511	0.806		IL13 CC	0.607	0.331	0.516	0.785	0.508	0.215	0.26	0.492	0.74
IL13 CT	0.683	0.586	1.001	0.556	0.257	0.444	0.219	0.743	0.781		IL13 CT	0.614	0.446	1.015	0.512	0.236	0.488	0.228	0.764	0.772
IL13 TT	13.25	0.854	4.102	0.989	0.814	0.011	0.068	0.186	0.932		IL13 TT	13.24	0.851	4.099	0.989	0.814	0.011	0.068	0.186	0.932
Comparison of genotypes within grades
- those with negative signs represent loss of significance compared with the opposite dither state
Pre-dithering data											Post-dithering data
	data geometric means (ng/ml)			posterior probabilities								data geometric means (ng/ml)			posterior probabilities
	a	b	c									a	b	c
Subgroup	CC	CT	TT	P(a>b)	P(a>c)	P(b>a)	P(b>c)	P(c>a)	P(c>b)		Subgroup	CC	CT	TT	P(a>b)	P(a>c)	P(b>a)	P(b>c)	P(c>a)	P(c>b)
TNF All	4.566	4.439	12.91	0.526	0.007	0.474	0.007	0.993	0.993		TNF All	4.612	4.435	12.91	0.536	0.007	0.464	0.007	0.993	0.993
TNF Grade 1	3.167	3.465	30.35	0.387	0.002	0.613	0.002	0.998	0.998		TNF Grade 1	3.148	3.464	30.35	0.383	0.002	0.617	0.002	0.998	0.998
TNF Grade 2	4.966	4.843	6.982	0.538	0.312	0.462	0.295	0.688	0.705		TNF Grade 2	4.835	4.787	6.98	0.534	0.304	0.466	0.289	0.696	0.711
TNF Grade 3	7.326	6.166	18.77	0.561	0.151	0.439	0.137	0.849	0.863		TNF Grade 3	7.325	6.525	18.77	0.547	0.146	0.453	0.137	0.854	0.863
IFNG All	104.2	104.6	233.8	0.333	0.18	0.667	0.249	0.82	0.751		IFNG All	110.9	100.5	248.8	0.242	0.162	0.758	0.274	0.838	0.726
IFNG Grade 1	65.69	63.76	776.1	0.395	0.103	0.605	0.126	0.897	0.874		IFNG Grade 1	69.82	54.69	776.1	0.339	0.105	0.661	0.144	0.895	0.856
IFNG Grade 2	94.35	88.49	40.94	0.489	0.776	0.511	0.779	0.224	0.221		IFNG Grade 2	93.38	83.72	43.97	0.479	0.782	0.521	0.79	0.218	0.21
IFNG Grade 3	336.8	492.9	2298	0.165	0.095	0.835	0.251	0.905	0.749		IFNG Grade 3	336.8	473	4108	0.154	0.139	0.846	0.323	0.861	0.677
IL1B All	1.566	1.814	8.394	0.126	2e-07	0.874	2e-06	1	1		IL1B All	1.564	1.611	8.393	0.117	1e-07	0.883	1e-06	1	1
IL1B Grade 1	1.032	1.838	23.62	0.044	0.002	0.956	0.015	0.998	0.985		IL1B Grade 1	0.968	1.647	23.62	0.045	0.002	0.955	0.014	0.998	0.986
IL1B Grade 2	1.746	1.574	5.667	0.485	0.0006	0.515	0.001	0.999	0.999		IL1B Grade 2	1.756	1.425	5.667	0.511	0.0006	0.489	0.001	0.999	0.999
IL1B Grade 3	2.643	2.525	6.544	0.48	0.082	0.52	0.101	0.918	0.899		IL1B Grade 3	2.645	1.414	6.548	0.408	0.098	0.592	0.141	0.902	0.859
IL2 All	0.949	1.081	5.861	0.196	8e-05	0.804	0.0003	1	1		IL2 All	1.039	1.177	6.408	0.202	3e-05	0.798	0.0001	1	1
IL2 Grade 1	0.723	1.326	16.11	0.082	2e-06	0.918	3e-05	1	1		IL2 Grade 1	0.823	1.45	16.11	0.084	3e-06	0.916	3e-05	1	1
IL2 Grade 2	0.799	0.816	2.825	0.467	0.044	0.533	0.048	0.956	0.952		IL2 Grade 2	1.073	0.921	3.525	0.594	0.029	0.406	0.023	0.971	0.977
IL2 Grade 3	2.474	1.436	9.18	0.772	0.002	0.228	0.0007	0.998	0.999		IL2 Grade 3	2.513	0.879	9.178	0.892	0.002	0.108	0.0005	0.998	0.999
IL4 All	0.698	0.632	0.92	0.737	0.228	0.263	0.15	0.772	0.85		IL4 All	0.695	0.624	0.92	0.741	0.226	0.259	0.146	0.774	0.854
IL4 Grade 1	0.677	0.58	2.698	0.729	0.098	0.271	0.07	0.902	0.93		IL4 Grade 1	0.675	0.564	2.7	0.739	0.1	0.261	0.069	0.9	0.931
IL4 Grade 2	0.661	0.659	0.574	0.529	0.656	0.471	0.638	0.344	0.362		IL4 Grade 2	0.674	0.643	0.575	0.576	0.663	0.424	0.618	0.337	0.382
IL4 Grade 3	0.853	0.687	0.805	0.676	0.534	0.324	0.413	0.466	0.587		IL4 Grade 3	0.853	0.69	0.804	0.674	0.533	0.326	0.415	0.467	0.585
IL5 All	2.145	2.972	11.1	0.372	0.002	0.628	0.005	0.998	0.995		IL5 All	1.523	0.768	11.1	0.26	0.004	0.74	0.01	0.996	0.99
IL5 Grade 1	1.918	2.8	24.95	0.25	0.033	0.75	0.056	0.967	0.944		IL5 Grade 1	1.551	3.28	24.95	0.316	0.044	0.684	0.06	0.956	0.94
IL5 Grade 2	1.858	2.106	7.883	0.399	0.021	0.601	0.025	0.979	0.975		IL5 Grade 2	1.475	2.85	7.881	0.58	0.075	0.42	0.064	-0.925	-0.936
IL5 Grade 3	3.846	8.403	9.805	0.034	0.081	0.966	0.411	0.919	0.589		IL5 Grade 3	3.884	9.177	9.806	0.02	0.077	0.98	0.452	0.923	0.548
IL6 All	4937	6391	22783	0.071	0.002	0.929	0.021	0.998	0.979		IL6 All	5069	6866	25796	0.067	0.003	0.933	0.026	0.997	0.974
IL6 Grade 1	2924	4955	81132	0.067	0.006	0.933	0.03	0.994	0.97		IL6 Grade 1	2959	5182	111855	0.064	0.01	0.936	0.046	0.99	0.954
IL6 Grade 2	5345	6495	8564	0.263	0.25	0.737	0.383	0.75	0.617		IL6 Grade 2	5481	7049	8564	0.296	0.245	0.704	0.366	0.755	0.634
IL6 Grade 3	10806	10869	45281	0.344	0.051	0.656	0.09	0.949	0.91		IL6 Grade 3	11968	11053	52293	0.367	0.061	0.633	0.096	0.939	0.904
IL10 All	56.44	51.74	110.3	0.666	0.022	0.334	0.014	0.978	0.986		IL10 All	56.44	50.77	110.4	0.674	0.021	0.326	0.013	0.979	0.987
IL10 Grade 1	53.71	46.39	273.9	0.71	0.003	0.29	0.001	0.997	0.999		IL10 Grade 1	53.7	45.48	273.9	0.724	0.002	0.276	0.001	0.998	0.999
IL10 Grade 2	52.31	51.96	62.08	0.498	0.373	0.502	0.377	0.627	0.623		IL10 Grade 2	52.31	51.96	62.08	0.498	0.373	0.502	0.377	0.627	0.623
IL10 Grade 3	75.5	65.11	140.5	0.59	0.085	0.41	0.079	0.915	0.921		IL10 Grade 3	75.5	65.11	140.5	0.59	0.085	0.41	0.079	0.915	0.921
IL12 All	0.462	0.5	1.932	0.373	0.004	0.627	0.007	0.996	0.993		IL12 All	0.35	0.436	1.93	0.389	0.001	0.611	0.002	0.999	0.998
IL12 Grade 1	0.375	0.498	6.283	0.282	0.032	0.718	0.051	0.968	0.949		IL12 Grade 1	0.315	0.42	6.289	0.274	0.04	0.726	0.062	0.96	0.938
IL12 Grade 2	0.42	0.406	1.093	0.462	0.046	0.538	0.055	0.954	0.945		IL12 Grade 2	0.412	0.413	1.095	0.436	0.045	0.564	0.057	0.955	0.943
IL12 Grade 3	0.904	0.87	1.853	0.497	0.108	0.503	0.116	0.892	0.884		IL12 Grade 3	0.842	0.933	1.853	0.415	0.103	0.585	0.134	0.897	0.866
IL13 All	0.593	0.681	2.696	0.376	0.02	0.624	0.028	0.98	0.972		IL13 All	0.498	0.6	2.692	0.396	0.024	0.604	0.031	0.976	0.969
IL13 Grade 1	0.711	0.683	13.25	0.636	0.029	0.364	0.02	0.971	0.98		IL13 Grade 1	0.621	0.662	13.25	0.644	0.034	0.356	0.022	0.966	0.978
IL13 Grade 2	0.471	0.586	0.854	0.282	0.35	0.718	0.498	0.65	0.502		IL13 Grade 2	0.402	0.497	0.851	0.307	0.369	0.693	0.501	0.631	0.499
IL13 Grade 3	0.776	1.001	4.102	0.421	0.106	0.579	0.124	0.894	0.876		IL13 Grade 3	0.736	1.065	4.117	0.401	0.106	0.599	0.129	0.894	0.871
Total losses of significance from dithering: 2
Total gains of significance from dithering: 3
Total comparisons: 340
Maximum loss of higher probability from dithering: 0.182
Maximum gain of higher probability from dithering: 0.205

## Sheet: Hospital 2 patients CC, CT, TT
Comparison of genotypes (H2 only)
- those with negative signs represent loss of significance compared with the opposite dither state
Pre-dithering data											Post-dithering data
	data geometric means (ng/ml)			posterior probabilities								data geometric means (ng/ml)			posterior probabilities
	a	b	c									a	b	c
Subgroup	CC	CT	TT	P(a>b)	P(a>c)	P(b>a)	P(b>c)	P(c>a)	P(c>b)		Subgroup	CC	CT	TT	P(a>b)	P(a>c)	P(b>a)	P(b>c)	P(c>a)	P(c>b)
TNF All	5.329	4.243	10.32	0.76	0.071	0.24	0.027	0.929	0.973		TNF All	5.327	4.24	10.32	0.76	0.071	0.24	0.027	0.929	0.973
TNF Alive	6.249	4.889	10.32	0.77	0.147	0.23	0.055	0.853	0.945		TNF Alive	6.255	4.882	10.32	0.772	0.147	0.228	0.055	0.853	0.945
TNF Dead	2.637	1.573	NaN	0.749	0.536	0.251	0.394	0.464	0.606		TNF Dead	2.637	1.565	NaN	0.751	0.536	0.249	0.394	0.464	0.606
IFNG All	176.4	166.8	123.6	0.717	0.799	0.283	0.663	0.201	0.337		IFNG All	186.9	168.9	140.5	0.707	0.793	0.293	0.662	0.207	0.338
IFNG Alive	223	225	123.6	0.694	0.87	0.306	0.775	0.13	0.225		IFNG Alive	226.1	240.1	122.2	0.671	0.868	0.329	0.789	0.132	0.211
IFNG Dead	56.99	20.54	NaN	0.797	0.654	0.203	0.452	0.346	0.548		IFNG Dead	42.76	12.32	NaN	0.79	0.675	0.21	0.479	0.325	0.521
IL1B All	2.497	2.36	7.844	0.346	0.001	0.654	0.005	0.999	0.995		IL1B All	2.503	2.146	7.846	0.347	0.001	0.653	0.005	0.999	0.995
IL1B Alive	2.67	2.938	7.844	0.296	0.003	0.704	0.013	0.997	0.987		IL1B Alive	2.484	2.831	7.845	0.292	0.002	0.708	0.012	0.998	0.988
IL1B Dead	1.81	0.494	NaN	0.826	0.637	0.174	0.397	0.363	0.603		IL1B Dead	1.81	0.158	NaN	0.826	0.632	0.174	0.394	0.368	0.606
IL2 All	1.779	2.025	5.506	0.26	0.017	0.74	0.045	0.983	0.955		IL2 All	1.172	1.197	6.542	0.175	0.034	0.825	0.101	0.966	-0.899
IL2 Alive	1.934	2.608	5.506	0.18	0.022	0.82	0.073	0.978	0.927		IL2 Alive	2.402	2.027	6.789	0.298	0.015	0.702	0.053	0.985	0.947
IL2 Dead	1.232	0.356	NaN	0.782	0.655	0.218	0.417	0.345	0.583		IL2 Dead	1.046	0.391	NaN	0.607	0.602	0.393	0.527	0.398	0.473
IL4 All	0.66	0.557	0.761	0.782	0.407	0.218	0.214	0.593	0.786		IL4 All	0.649	0.569	0.762	0.754	0.396	0.246	0.225	0.604	0.775
IL4 Alive	0.796	0.632	0.761	0.847	0.623	0.153	0.337	0.377	0.663		IL4 Alive	0.79	0.632	0.76	0.842	0.617	0.158	0.339	0.383	0.661
IL4 Dead	0.288	0.231	NaN	0.626	0.48	0.374	0.42	0.52	0.58		IL4 Dead	0.304	0.199	NaN	0.716	0.471	0.284	0.36	0.529	0.64
IL5 All	4.431	5.76	9.754	0.293	0.051	0.707	0.104	0.949	0.896		IL5 All	4.498	5.849	9.755	0.293	0.054	0.707	0.108	0.946	0.892
IL5 Alive	5.382	6.888	9.754	0.397	0.133	0.603	0.17	0.867	0.83		IL5 Alive	5.419	6.85	9.753	0.414	0.136	0.586	0.166	0.864	0.834
IL5 Dead	1.878	1.648	NaN	0.472	0.412	0.528	0.427	0.588	0.573		IL5 Dead	2.131	1.909	NaN	0.697	0.686	0.303	0.55	0.314	0.45
IL6 All	10079	9894	16679	0.34	0.152	0.66	0.23	0.848	0.77		IL6 All	10625	10301	16820	0.356	0.162	0.644	0.236	0.838	0.764
IL6 Alive	11215	11507	16679	0.329	0.209	0.671	0.31	0.791	0.69		IL6 Alive	11507	11868	17336	0.334	0.21	0.666	0.309	0.79	0.691
IL6 Dead	6289	3436	NaN	0.718	0.566	0.282	0.424	0.434	0.576		IL6 Dead	6289	3436	NaN	0.718	0.566	0.282	0.424	0.434	0.576
IL10 All	58.48	61.81	98.72	0.383	0.075	0.617	0.115	0.925	0.885		IL10 All	58.48	61.8	98.72	0.383	0.075	0.617	0.115	0.925	0.885
IL10 Alive	66.21	68.97	98.72	0.407	0.132	0.593	0.181	0.868	0.819		IL10 Alive	66.21	68.96	98.72	0.407	0.132	0.593	0.181	0.868	0.819
IL10 Dead	33.81	29.1	NaN	0.58	0.511	0.42	0.469	0.489	0.531		IL10 Dead	33.8	29.1	NaN	0.58	0.511	0.42	0.469	0.489	0.531
IL12 All	0.804	0.666	1.641	0.693	0.059	0.307	0.029	0.941	0.971		IL12 All	0.829	0.552	1.64	0.674	0.062	0.326	0.034	0.938	0.966
IL12 Alive	0.896	0.826	1.641	0.624	0.117	0.376	0.078	0.883	0.922		IL12 Alive	0.868	0.892	1.64	0.577	0.117	0.423	0.091	0.883	0.909
IL12 Dead	0.475	0.147	NaN	0.881	0.614	0.119	0.337	0.386	0.663		IL12 Dead	0.541	0.058	NaN	0.882	0.621	0.118	0.348	0.379	0.652
IL13 All	1.114	1.228	2.211	0.472	0.279	0.528	0.291	0.721	0.709		IL13 All	0.944	1.175	2.203	0.495	0.297	0.505	0.296	0.703	0.704
IL13 Alive	1.347	1.621	2.211	0.513	0.425	0.487	0.414	0.575	0.586		IL13 Alive	1	1.593	2.201	0.566	0.477	0.434	0.431	0.523	0.569
IL13 Dead	0.447	0.176	NaN	0.821	0.585	0.179	0.367	0.415	0.633		IL13 Dead	0.44	0.163	NaN	0.896	0.649	0.104	0.375	0.351	0.625
Comparison of survival status (H2 only)
Pre-dithering data						Post-dithering data
		data geometric means (ng/ml)	posterior probabilities					data geometric means (ng/ml)	posterior probabilities
	a	b					a	b
Subgroup	Alive	Dead	P(a>b)	P(b>a)		Subgroup	Alive	Dead	P(a>b)	P(b>a)
TNF All	5.917	2.144	0.997	0.003		TNF All	5.918	2.147	0.997	0.003
TNF CC	6.249	2.637	0.976	0.024		TNF CC	6.244	2.635	0.976	0.024
TNF CT	4.889	1.573	0.941	0.059		TNF CT	4.888	1.569	0.941	0.059
TNF TT	10.32	NaN	0.477	0.523		TNF TT	10.32	NaN	0.477	0.523
IFNG All	209.4	37.08	0.993	0.007		IFNG All	213.3	35.67	0.994	0.006
IFNG CC	223	56.99	0.947	0.053		IFNG CC	241.1	63.62	0.941	0.059
IFNG CT	225	20.54	0.97	0.03		IFNG CT	232.6	28.59	0.977	0.023
IFNG TT	123.6	NaN	0.499	0.501		IFNG TT	58.49	NaN	0.717	0.283
IL1B All	3.151	1.048	0.988	0.012		IL1B All	2.861	0.218	0.979	0.021
IL1B CC	2.67	1.81	0.853	0.147		IL1B CC	2.671	1.812	0.853	0.147
IL1B CT	2.938	0.494	0.917	0.083		IL1B CT	2.793	0.453	0.917	0.083
IL1B TT	7.844	NaN	0.459	0.541		IL1B TT	7.845	NaN	0.459	0.541
IL2 All	2.495	0.75	0.957	0.043		IL2 All	2.968	0.976	0.955	0.045
IL2 CC	1.934	1.232	0.728	0.272		IL2 CC	2.353	0.538	0.878	0.122
IL2 CT	2.608	0.356	0.915	0.085		IL2 CT	1.67	0.772	0.941	0.059
IL2 TT	5.506	NaN	0.38	0.62		IL2 TT	6.468	NaN	0.355	0.645
IL4 All	0.713	0.264	0.999	0.001		IL4 All	0.719	0.015	0.997	0.003
IL4 CC	0.796	0.288	0.992	0.008		IL4 CC	0.795	0.279	0.992	0.008
IL4 CT	0.632	0.231	0.965	0.035		IL4 CT	0.626	0.258	0.965	0.035
IL4 TT	0.761	NaN	0.441	0.559		IL4 TT	0.76	NaN	0.442	0.558
IL5 All	6.443	1.783	0.994	0.006		IL5 All	2.894	2.69	0.994	0.006
IL5 CC	5.382	1.878	0.973	0.027		IL5 CC	5.324	2.62	0.96	0.04
IL5 CT	6.888	1.648	0.922	0.078		IL5 CT	6.922	2.637	0.895	0.105
IL5 TT	9.754	NaN	0.455	0.545		IL5 TT	9.754	NaN	0.455	0.545
IL6 All	11872	4938	0.982	0.018		IL6 All	12744	4938	0.981	0.019
IL6 CC	11215	6289	0.866	0.134		IL6 CC	11775	6289	0.872	0.128
IL6 CT	11507	3436	0.928	0.072		IL6 CT	11786	3436	0.927	0.073
IL6 TT	16679	NaN	0.441	0.559		IL6 TT	17160	NaN	0.469	0.531
IL10 All	70.6	31.84	0.984	0.016		IL10 All	70.6	31.84	0.984	0.016
IL10 CC	66.21	33.81	0.908	0.092		IL10 CC	66.21	33.8	0.908	0.092
IL10 CT	68.97	29.1	0.914	0.086		IL10 CT	68.96	29.1	0.914	0.086
IL10 TT	98.72	NaN	0.452	0.548		IL10 TT	98.72	NaN	0.452	0.548
IL12 All	0.925	0.29	0.996	0.004		IL12 All	0.699	0.001	0.994	0.006
IL12 CC	0.896	0.475	0.924	0.076		IL12 CC	0.793	0.499	0.893	0.107
IL12 CT	0.826	0.147	0.969	0.031		IL12 CT	0.862	0.075	0.967	0.033
IL12 TT	1.641	NaN	0.434	0.566		IL12 TT	1.64	NaN	0.434	0.566
IL13 All	1.546	0.302	1	0.0001		IL13 All	1.421	0.265	1	8e-05
IL13 CC		1.347	0.447	0.998	0.002		1.284	0.435	0.998	0.002
IL13 CT		1.621	0.176	0.982	0.018		1.576	0.155	0.979	0.021
IL13 TT		2.211	NaN	0.477	0.523		2.21	NaN	0.477	0.523
Comparison of grades (H2 only)
- those with negative signs represent loss of significance compared with the opposite dither state
Pre-dithering data											Post-dithering data
	data geometric means (ng/ml)			posterior probabilities								data geometric means (ng/ml)			posterior probabilities
	a	b	c									a	b	c
Subgroup	Grade 1	Grade 2	Grade 3	P(a>b)	P(a>c)	P(b>a)	P(b>c)	P(c>a)	P(c>b)		Subgroup	Grade 1	Grade 2	Grade 3	P(a>b)	P(a>c)	P(b>a)	P(b>c)	P(c>a)	P(c>b)
TNF All	2.837	6.283	7.968	0.01	0.005	0.99	0.231	0.995	0.769		TNF All	2.838	6.281	7.971	0.01	0.005	0.99	0.231	0.995	0.769
TNF CC	2.721	6.136	7.116	0.083	0.077	0.917	0.387	0.923	0.613		TNF CC	2.729	6.134	7.125	0.084	0.077	0.916	0.386	0.923	0.614
TNF CT	2.277	6.285	8.47	0.022	0.014	0.978	0.302	0.986	0.698		TNF CT	2.269	6.283	8.465	0.022	0.013	0.978	0.302	0.987	0.698
TNF TT	26.94	6.982	11.22	0.946	0.823	0.054	0.265	0.177	0.735		TNF TT	26.94	6.984	11.21	0.946	0.823	0.054	0.266	0.177	0.734
IFNG All	81.47	147.3	701.9	0.023	7e-05	0.977	0.02	1	0.98		IFNG All	80	111.6	701.9	0.013	8e-05	0.987	0.031	1	0.969
IFNG CC	107.3	130.4	630.4	0.131	0.031	0.869	0.155	0.969	0.845		IFNG CC	107.4	127.2	630.4	0.126	0.03	0.874	0.16	0.97	0.84
IFNG CT	61.16	264.2	755.2	0.023	0.003	0.977	0.171	0.997	0.829		IFNG CT	69.08	273.9	755.2	0.02	0.003	0.98	0.172	0.997	0.828
IFNG TT	328	40.94	885.5	0.94	0.215	0.06	0.041	0.785	0.959		IFNG TT	328	16.04	885.5	0.946	0.234	0.054	0.052	0.766	-0.948
IL1B All	2.113	2.985	3.238	0.416	0.345	0.584	0.396	0.655	0.604		IL1B All	1.587	2.947	3.008	0.323	0.317	0.677	0.462	0.683	0.538
IL1B CC	1.279	2.975	3.106	0.134	0.147	0.866	0.454	0.853	0.546		IL1B CC	1.157	2.975	3.098	0.129	0.142	0.871	0.457	0.858	0.543
IL1B CT	2.032	2.444	3.108	0.461	0.334	0.539	0.362	0.666	0.638		IL1B CT	1.814	2.317	2.352	0.463	0.406	0.537	0.435	0.594	0.565
IL1B TT	31.55	5.667	4.641	0.992	0.99	0.008	0.64	0.01	0.36		IL1B TT	31.55	5.667	4.643	0.992	0.99	0.008	0.641	0.01	0.359
IL2 All	2.213	1.641	3.543	0.863	0.236	0.137	0.037	0.764	0.963		IL2 All	2.291	0.834	1.078	0.807	0.332	0.193	0.08	0.668	-0.92
IL2 CC	1.703	1.403	3.28	0.645	0.245	0.355	0.096	0.755	0.904		IL2 CC	1.894	1.227	2.924	0.461	0.315	0.539	0.307	0.685	0.693
IL2 CT	1.995	1.727	3.016	0.668	0.274	0.332	0.173	0.726	0.827		IL2 CT	1.423	2.092	4.504	0.459	0.1	0.541	0.099	0.9	0.901
IL2 TT	19.11	2.825	9.404	0.996	0.952	0.004	0.06	0.048	0.94		IL2 TT	19.11	3.727	9.406	0.994	-0.947	0.006	0.084	0.053	0.916
IL4 All	0.436	0.735	0.716	0.011	0.045	0.989	0.533	0.955	0.467		IL4 All	0.442	0.697	0.699	0.018	0.056	0.982	0.52	-0.944	0.48
IL4 CC	0.35	0.758	0.858	0.014	0.022	0.986	0.402	0.978	0.598		IL4 CC	0.348	0.737	0.858	0.016	0.021	0.984	0.389	0.979	0.611
IL4 CT	0.407	0.761	0.612	0.033	0.171	0.967	0.633	0.829	0.367		IL4 CT	0.418	0.761	0.479	0.034	0.239	0.966	0.684	0.761	0.316
IL4 TT	2.376	0.574	0.516	0.885	0.886	0.115	0.545	0.114	0.455		IL4 TT	2.377	0.578	0.515	0.884	0.886	0.116	0.55	0.114	0.45
IL5 All	3.46	6.447	6.962	0.025	0.028	0.975	0.441	0.972	0.559		IL5 All	3.299	6.286	7.506	0.031	0.028	0.969	0.404	0.972	0.596
IL5 CC	2.229	5.455	5.109	0.063	0.116	-0.937	0.586	0.884	0.414		IL5 CC	2.042	6.539	5.537	0.031	0.083	0.969	0.654	0.917	0.346
IL5 CT	3.488	7.69	10.71	0.024	0.002	0.976	0.153	0.998	0.847		IL5 CT	3.372	8.632	10.71	0.008	0.002	0.992	0.231	0.998	0.769
IL5 TT	24.91	7.883	6.738	0.895	0.903	0.105	0.6	0.097	0.4		IL5 TT	24.91	7.885	6.74	0.895	0.903	0.105	0.6	0.097	0.4
IL6 All	5481	12545	18864	0.04	0.009	0.96	0.161	0.991	0.839		IL6 All	5571	13017	20781	0.043	0.011	0.957	0.167	0.989	0.833
IL6 CC	4349	11532	15987	0.067	0.049	0.933	0.309	0.951	0.691		IL6 CC	4349	11873	18295	0.066	0.047	0.934	0.294	0.953	0.706
IL6 CT	4762	16003	21331	0.04	0.027	0.96	0.35	0.973	0.65		IL6 CT	4914	16501	21331	0.05	0.034	-0.95	0.362	0.966	0.638
IL6 TT	59848	8564	27501	0.929	0.748	0.071	0.146	0.252	0.854		IL6 TT	66519	8564	27501	0.927	0.749	0.073	0.149	0.251	0.851
IL10 All	50.78	65.85	79.31	0.177	0.088	0.823	0.247	0.912	0.753		IL10 All	50.77	65.85	79.31	0.177	0.088	0.823	0.247	0.912	0.753
IL10 CC	38.19	62.88	73.13	0.14	0.113	0.86	0.338	0.887	0.662		IL10 CC	38.19	62.88	73.14	0.14	0.113	0.86	0.338	0.887	0.662
IL10 CT	48.87	71.73	78.43	0.174	0.191	0.826	0.44	0.809	0.56		IL10 CT	48.87	71.73	78.44	0.174	0.191	0.826	0.44	0.809	0.56
IL10 TT	270.8	62.08	124	0.975	0.872	0.025	0.133	0.128	0.867		IL10 TT	270.8	62.08	124	0.975	0.872	0.025	0.133	0.128	0.867
IL12 All	0.554	0.87	1.118	0.058	0.028	0.942	0.247	0.972	0.753		IL12 All	0.567	0.887	1.16	0.059	0.025	0.941	0.231	0.975	0.769
IL12 CC	0.361	0.884	1.401	0.043	0.01	0.957	0.153	0.99	0.847		IL12 CC	0.262	0.848	1.403	0.033	0.007	0.967	0.132	0.993	0.868
IL12 CT	0.528	0.79	0.813	0.146	0.19	0.854	0.488	0.81	0.512		IL12 CT	0.546	0.829	0.878	0.135	0.175	0.865	0.481	0.825	0.519
IL12 TT	6.332	1.093	1.255	0.917	0.879	0.083	0.361	0.121	0.639		IL12 TT	6.344	1.095	1.258	0.918	0.879	0.082	0.361	0.121	0.639
IL13 All	1.229	1.194	1.381	0.473	0.336	0.527	0.344	0.664	0.656		IL13 All	1.28	1.139	1.355	0.488	0.343	0.512	0.341	0.657	0.659
IL13 CC	1.074	1.241	0.877	0.362	0.501	0.638	0.624	0.499	0.376		IL13 CC	1.075	1.214	0.849	0.364	0.486	0.636	0.607	0.514	0.393
IL13 CT	1.021	1.24	1.916	0.314	0.19	0.686	0.313	0.81	0.687		IL13 CT	0.943	1.284	1.745	0.301	0.205	0.699	0.341	0.795	0.659
IL13 TT	13.01	0.854	3.456	0.973	0.768	0.027	0.116	0.232	0.884		IL13 TT	13.02	0.853	3.457	0.973	0.768	0.027	0.116	0.232	0.884
Comparison of genotypes within grades (H2 only)
- those with negative signs represent loss of significance compared with the opposite dither state
Pre-dithering data											Post-dithering data
	data geometric means (ng/ml)			posterior probabilities								data geometric means (ng/ml)			posterior probabilities
	a	b	c									a	b	c
Subgroup	CC	CT	TT	P(a>b)	P(a>c)	P(b>a)	P(b>c)	P(c>a)	P(c>b)		Subgroup	CC	CT	TT	P(a>b)	P(a>c)	P(b>a)	P(b>c)	P(c>a)	P(c>b)
TNF All	5.329	4.243	10.32	0.76	0.071	0.24	0.027	0.929	0.973		TNF All	5.327	4.24	10.32	0.76	0.071	0.24	0.027	0.929	0.973
TNF Grade 1	2.721	2.277	26.94	0.622	0.024	0.378	0.013	0.976	0.987		TNF Grade 1	2.721	2.279	26.94	0.621	0.024	0.379	0.013	0.976	0.987
TNF Grade 2	6.136	6.285	6.982	0.48	0.455	0.52	0.476	0.545	0.524		TNF Grade 2	6.134	6.286	6.985	0.48	0.455	0.52	0.475	0.545	0.525
TNF Grade 3	7.116	8.47	11.22	0.364	0.31	0.636	0.418	0.69	0.582		TNF Grade 3	7.114	8.483	11.21	0.363	0.31	0.637	0.418	0.69	0.582
IFNG All	176.4	166.8	123.6	0.717	0.799	0.283	0.663	0.201	0.337		IFNG All	186.9	168.9	140.5	0.707	0.793	0.293	0.662	0.207	0.338
IFNG Grade 1	107.3	61.16	328	0.592	0.118	0.408	0.061	0.882	0.939		IFNG Grade 1	107.2	66.25	328	0.597	0.119	0.403	0.059	0.881	0.941
IFNG Grade 2	130.4	264.2	40.94	0.406	0.911	0.594	0.932	0.089	0.068		IFNG Grade 2	156.3	305.3	16.23	0.366	0.875	0.634	0.909	0.125	0.091
IFNG Grade 3	630.4	755.2	885.5	0.431	0.398	0.569	0.458	0.602	0.542		IFNG Grade 3	630.4	755.2	885.5	0.431	0.398	0.569	0.458	0.602	0.542
IL1B All	2.497	2.36	7.844	0.346	0.001	0.654	0.005	0.999	0.995		IL1B All	2.503	2.146	7.846	0.347	0.001	0.653	0.005	0.999	0.995
IL1B Grade 1	1.279	2.032	31.55	0.206	0.01	0.794	0.024	0.99	0.976		IL1B Grade 1	1.026	1.997	31.55	0.182	0.01	0.818	0.022	0.99	0.978
IL1B Grade 2	2.975	2.444	5.667	0.531	0.032	0.469	0.056	0.968	0.944		IL1B Grade 2	2.975	2.375	5.668	0.541	0.032	0.459	0.053	0.968	0.947
IL1B Grade 3	3.106	3.108	4.641	0.426	0.252	0.574	0.332	0.748	0.668		IL1B Grade 3	3.106	2.89	4.644	0.453	0.251	0.547	0.311	0.749	0.689
IL2 All	1.779	2.025	5.506	0.26	0.017	0.74	0.045	0.983	0.955		IL2 All	1.172	1.197	6.542	0.175	0.034	0.825	0.101	0.966	-0.899
IL2 Grade 1	1.703	1.995	19.11	0.434	0.0008	0.566	0.0009	0.999	0.999		IL2 Grade 1	1.477	1.271	19.11	0.509	0.002	0.491	0.004	0.998	0.996
IL2 Grade 2	1.403	1.727	2.825	0.368	0.181	0.632	0.254	0.819	0.746		IL2 Grade 2	0.986	1.736	4.005	0.398	0.176	0.602	0.203	0.824	0.797
IL2 Grade 3	3.28	3.016	9.404	0.413	0.025	0.587	0.074	0.975	0.926		IL2 Grade 3	2.947	3.164	9.405	0.349	0.021	0.651	0.076	0.979	0.924
IL4 All	0.66	0.557	0.761	0.782	0.407	0.218	0.214	0.593	0.786		IL4 All	0.649	0.569	0.762	0.754	0.396	0.246	0.225	0.604	0.775
IL4 Grade 1	0.35	0.407	2.376	0.303	0.078	0.697	0.106	0.922	0.894		IL4 Grade 1	0.352	0.41	2.374	0.301	0.077	0.699	0.106	0.923	0.894
IL4 Grade 2	0.758	0.761	0.574	0.541	0.773	0.459	0.737	0.227	0.263		IL4 Grade 2	0.764	0.756	0.575	0.555	0.776	0.445	0.731	0.224	0.269
IL4 Grade 3	0.858	0.612	0.516	0.693	0.831	0.307	0.654	0.169	0.346		IL4 Grade 3	0.859	0.625	0.517	0.688	0.83	0.312	0.661	0.17	0.339
IL5 All	4.431	5.76	9.754	0.293	0.051	0.707	0.104	0.949	0.896		IL5 All	4.498	5.849	9.755	0.293	0.054	0.707	0.108	0.946	0.892
IL5 Grade 1	2.229	3.488	24.91	0.269	0.044	0.731	0.072	0.956	0.928		IL5 Grade 1	2.665	4.166	24.92	0.249	0.046	0.751	0.077	0.954	0.923
IL5 Grade 2	5.455	7.69	7.883	0.229	0.283	0.771	0.522	0.717	0.478		IL5 Grade 2	6.098	8.164	7.883	0.218	0.295	0.782	0.548	0.705	0.452
IL5 Grade 3	5.109	10.71	6.738	0.043	0.332	0.957	0.885	0.668	0.115		IL5 Grade 3	5.992	10.71	6.738	0.064	0.421	-0.936	0.877	0.579	0.123
IL6 All	10079	9894	16679	0.34	0.152	0.66	0.23	0.848	0.77		IL6 All	10625	10301	16820	0.356	0.162	0.644	0.236	0.838	0.764
IL6 Grade 1	4349	4762	59848	0.343	0.036	0.657	0.054	0.964	0.946		IL6 Grade 1	4349	4795	60967	0.341	0.038	0.659	0.057	0.962	0.943
IL6 Grade 2	11532	16003	8564	0.214	0.545	0.786	0.74	0.455	0.26		IL6 Grade 2	11616	17221	8564	0.2	0.542	0.8	0.753	0.458	0.247
IL6 Grade 3	15987	21331	27501	0.321	0.251	0.679	0.409	0.749	0.591		IL6 Grade 3	17089	21331	27501	0.347	0.277	0.653	0.411	0.723	0.589
IL10 All	58.48	61.81	98.72	0.383	0.075	0.617	0.115	0.925	0.885		IL10 All	58.48	61.8	98.72	0.383	0.075	0.617	0.115	0.925	0.885
IL10 Grade 1	38.19	48.87	270.8	0.294	0.016	0.706	0.024	0.984	0.976		IL10 Grade 1	38.19	48.87	270.8	0.294	0.016	0.706	0.024	0.984	0.976
IL10 Grade 2	62.88	71.73	62.08	0.343	0.509	0.657	0.624	0.491	0.376		IL10 Grade 2	62.88	71.73	62.08	0.343	0.509	0.657	0.624	0.491	0.376
IL10 Grade 3	73.13	78.43	124	0.429	0.192	0.571	0.281	0.808	0.719		IL10 Grade 3	73.13	78.43	124	0.429	0.192	0.571	0.281	0.808	0.719
IL12 All	0.804	0.666	1.641	0.693	0.059	0.307	0.029	0.941	0.971		IL12 All	0.829	0.552	1.64	0.674	0.062	0.326	0.034	0.938	0.966
IL12 Grade 1	0.361	0.528	6.332	0.275	0.065	0.725	0.105	0.935	0.895		IL12 Grade 1	0.383	0.538	6.329	0.286	0.066	0.714	0.102	0.934	0.898
IL12 Grade 2	0.884	0.79	1.093	0.522	0.373	0.478	0.368	0.627	0.632		IL12 Grade 2	0.886	0.93	1.095	0.448	0.385	0.552	0.437	0.615	0.563
IL12 Grade 3	1.401	0.813	1.255	0.749	0.633	0.251	0.34	0.367	0.66		IL12 Grade 3	1.407	0.808	1.257	0.753	0.636	0.247	0.339	0.364	0.661
IL13 All	1.114	1.228	2.211	0.472	0.279	0.528	0.291	0.721	0.709		IL13 All	0.944	1.175	2.203	0.495	0.297	0.505	0.296	0.703	0.704
IL13 Grade 1	1.074	1.021	13.01	0.54	0.079	0.46	0.063	0.921	0.937		IL13 Grade 1	1.06	0.939	13.02	0.54	0.085	0.46	0.067	0.915	0.933
IL13 Grade 2	1.241	1.24	0.854	0.502	0.8	0.498	0.793	0.2	0.207		IL13 Grade 2	0.881	1.252	0.857	0.526	0.823	0.474	0.806	0.177	0.194
IL13 Grade 3	0.877	1.916	3.456	0.267	0.245	0.733	0.415	0.755	0.585		IL13 Grade 3	0.95	1.903	3.438	0.265	0.241	0.735	0.412	0.759	0.588
Total losses of significance from dithering: 8
Total gains of significance from dithering: 1
Total comparisons: 370
Maximum loss of higher probability from dithering: 0.274
Maximum gain of higher probability from dithering: 0.208

## Sheet: All patients TT non-TT
Comparison of genotypes
- those with negative signs represent loss of significance compared with the opposite dither state
Pre-dithering data						Post-dithering data
		data geometric means (ng/ml)	posterior probabilities					data geometric means (ng/ml)	posterior probabilities
	a	b					a	b
Subgroup	nonTT	TT	P(a>b)	P(b>a)		Subgroup	nonTT	TT	P(a>b)	P(b>a)
TNF All	4.503	12.91	0.006	0.994		TNF All	4.507	12.91	0.006	0.994
TNF Alive	4.96	12.91	0.011	0.989		TNF Alive	4.917	12.91	0.011	0.989
TNF Dead	3.04	NaN	0.313	0.687		TNF Dead	3.025	NaN	0.312	0.688
IFNG All	104.4	233.8	0.219	0.781		IFNG All	104	314.2	0.341	0.659
IFNG Alive	140.1	233.8	0.277	0.723		IFNG Alive	133.2	280.4	0.319	0.681
IFNG Dead	30.89	NaN	0.673	0.327		IFNG Dead	30.16	NaN	0.716	0.284
IL1B All	1.683	8.394	5e-07	1		IL1B All	1.567	8.395	2e-07	1
IL1B Alive	1.884	8.394	1e-06	1		IL1B Alive	1.786	8.395	6e-07	1
IL1B Dead	1.053	NaN	0.47	0.53		IL1B Dead	0.849	NaN	0.436	0.564
IL2 All	1.011	5.861	0.0001	1		IL2 All	1.105	6.98	1e-05	1
IL2 Alive	1.191	5.861	0.0003	1		IL2 Alive	1.359	6.418	0.0002	1
IL2 Dead	0.52	NaN	0.425	0.575		IL2 Dead	0.37	NaN	0.492	0.508
IL4 All	0.665	0.92	0.18	0.82		IL4 All	0.671	0.922	0.183	0.817
IL4 Alive	0.758	0.92	0.303	0.697		IL4 Alive	0.761	0.917	0.309	0.691
IL4 Dead	0.39	NaN	0.38	0.62		IL4 Dead	0.384	NaN	0.361	0.639
IL5 All	2.515	11.1	0.003	0.997		IL5 All	1.315	11.1	0.006	0.994
IL5 Alive	3.034	11.1	0.01	0.99		IL5 Alive	1.69	11.1	0.012	0.988
IL5 Dead	1.173	NaN	0.405	0.595		IL5 Dead	0.961	NaN	0.546	0.454
IL6 All	5597	22783	0.005	0.995		IL6 All	5985	24900	0.006	0.994
IL6 Alive	6216	22783	0.01	0.99		IL6 Alive	6691	25028	0.012	0.988
IL6 Dead	3658	NaN	0.495	0.505		IL6 Dead	3771	NaN	0.488	0.512
IL10 All	54.1	110.3	0.015	0.985		IL10 All	53.83	110.3	0.014	0.986
IL10 Alive	59.83	110.3	0.027	0.973		IL10 Alive	59.7	110.3	0.027	0.973
IL10 Dead	35.99	NaN	0.484	0.516		IL10 Dead	35.99	NaN	0.484	0.516
IL12 All	0.48	1.932	0.004	0.996		IL12 All	0.41	1.931	0.001	0.999
IL12 Alive	0.548	1.932	0.005	0.995		IL12 Alive	0.404	1.932	0.004	0.996
IL12 Dead	0.279	NaN	0.342	0.658		IL12 Dead	0.252	NaN	0.352	0.648
IL13 All	0.635	2.696	0.02	0.98		IL13 All	0.512	2.692	0.028	0.972
IL13 Alive	0.793	2.696	0.047	0.953		IL13 Alive	0.622	2.699	0.057	-0.943
IL13 Dead	0.252	NaN	0.507	0.493		IL13 Dead	0.133	NaN	0.571	0.429
Comparison of survival status
Pre-dithering data						Post-dithering data
		data geometric means (ng/ml)	posterior probabilities					data geometric means (ng/ml)	posterior probabilities
	a	b					a	b
Subgroup	Alive	Dead	P(a>b)	P(b>a)		Subgroup	Alive	Dead	P(a>b)	P(b>a)
TNF All	5.276	3.04	0.995	0.005		TNF All	5.301	3.117	0.994	0.006
TNF nonTT	4.96	3.04	0.987	0.013		TNF nonTT	4.974	3.105	0.986	0.014
IFNG All	144.8	30.89	0.995	0.005		IFNG All	155.7	34.43	0.993	0.007
IFNG nonTT	140.1	30.89	0.994	0.006		IFNG nonTT	156.1	30.82	0.993	0.007
IL1B All	2.074	1.053	0.988	0.012		IL1B All	2.035	1.003	0.987	0.013
IL1B nonTT	1.884	1.053	0.971	0.029		IL1B nonTT	1.793	0.964	0.968	0.032
IL2 All	1.32	0.52	0.996	0.004		IL2 All	1.374	0.466	0.997	0.003
IL2 nonTT	1.191	0.52	0.989	0.011		IL2 nonTT	1.202	0.496	0.99	0.01
IL4 All	0.768	0.39	1	0.0004		IL4 All	0.762	0.398	0.999	0.0006
IL4 nonTT	0.758	0.39	0.999	0.0007		IL4 nonTT	0.766	0.385	1	0.0005
IL5 All	3.299	1.173	0.999	0.0007		IL5 All	1.659	1.05	0.999	0.001
IL5 nonTT	3.034	1.173	0.999	0.001		IL5 nonTT	1.608	0.735	0.997	0.003
IL6 All	6762	3658	0.984	0.016		IL6 All	7241	3832	0.987	0.013
IL6 nonTT	6216	3658	0.968	0.032		IL6 nonTT	6643	3752	0.972	0.028
IL10 All	62.25	35.99	0.992	0.008		IL10 All	62.24	35.99	0.992	0.008
IL10 nonTT	59.83	35.99	0.988	0.012		IL10 nonTT	59.78	35.99	0.988	0.012
IL12 All	0.594	0.279	0.999	0.0007		IL12 All	0.283	0.235	1	0.0004
IL12 nonTT	0.548	0.279	0.994	0.006		IL12 nonTT	0.47	0.229	0.994	0.006
IL13 All	0.854	0.252	1	4e-05		IL13 All	0.686	0.23	1	4e-05
IL13 nonTT	0.793	0.252	1	0.0001		IL13 nonTT	0.65	0.15	1	9e-05
Comparison of grades
- those with negative signs represent loss of significance compared with the opposite dither state
Pre-dithering data											Post-dithering data
	data geometric means (ng/ml)			posterior probabilities								data geometric means (ng/ml)			posterior probabilities
	a	b	c									a	b	c
Subgroup	Grade 1	Grade 2	Grade 3	P(a>b)	P(a>c)	P(b>a)	P(b>c)	P(c>a)	P(c>b)		Subgroup	Grade 1	Grade 2	Grade 3	P(a>b)	P(a>c)	P(b>a)	P(b>c)	P(c>a)	P(c>b)
TNF All	3.598	5.007	7.277	0.098	0.006	0.902	0.061	0.994	0.939		TNF All	3.631	4.994	7.274	0.101	0.006	0.899	0.06	0.994	0.94
TNF nonTT	3.317	4.908	6.755	0.059	0.006	0.941	0.099	0.994	0.901		TNF nonTT	3.169	4.835	6.894	0.064	0.005	0.936	0.085	0.995	0.915
TNF TT	30.35	6.982	18.77	0.976	0.744	0.024	0.12	0.256	0.88		TNF TT	30.35	6.982	18.77	0.976	0.744	0.024	0.12	0.256	0.88
IFNG All	70.87	87.44	459.9	0.317	0.0003	0.683	0.0008	1	0.999		IFNG All	71.73	91.25	473.2	0.329	0.0002	0.671	0.0006	1	0.999
IFNG nonTT	64.69	91.53	404.4	0.224	0.0005	0.776	0.003	1	0.997		IFNG nonTT	66.62	94.49	409.8	0.23	0.0005	0.77	0.003	1	0.997
IFNG TT	776.1	40.94	2298	0.932	0.323	0.068	0.038	0.677	0.962		IFNG TT	776.1	27.41	2855	0.92	0.368	0.08	0.061	0.632	-0.939
IL1B All	1.541	1.782	2.765	0.367	0.047	0.633	0.064	0.953	0.936		IL1B All	1.434	1.698	2.769	0.369	0.046	0.631	0.061	0.954	0.939
IL1B nonTT	1.389	1.662	2.585	0.32	0.041	0.68	0.073	0.959	0.927		IL1B nonTT	1.228	1.536	2.58	0.333	0.044	0.667	0.074	0.956	0.926
IL1B TT	23.62	5.667	6.544	0.989	0.96	0.011	0.355	0.04	0.645		IL1B TT	23.62	5.667	6.542	0.989	0.96	0.011	0.356	0.04	0.644
IL2 All	1.092	0.866	2.147	0.863	0.066	0.137	0.007	0.934	0.993		IL2 All	1.032	0.911	2.228	0.801	0.061	0.199	0.01	0.939	0.99
IL2 nonTT	0.985	0.807	1.916	0.818	0.073	0.182	0.012	-0.927	0.988		IL2 nonTT	0.786	0.779	2.363	0.711	0.018	0.289	0.004	0.982	0.996
IL2 TT	16.11	2.825	9.18	0.994	0.942	0.006	0.053	0.058	0.947		IL2 TT	16.11	4.068	9.183	0.99	0.934	0.01	0.084	0.066	0.916
IL4 All	0.66	0.655	0.773	0.504	0.188	0.496	0.178	0.812	0.822		IL4 All	0.67	0.64	0.784	0.56	0.189	0.44	0.155	0.811	0.845
IL4 nonTT	0.625	0.66	0.77	0.352	0.139	0.648	0.209	0.861	0.791		IL4 nonTT	0.633	0.671	0.781	0.34	0.134	0.66	0.209	0.866	0.791
IL4 TT	2.698	0.574	0.805	0.946	0.855	0.054	0.281	0.145	0.719		IL4 TT	2.701	0.573	0.804	0.947	0.856	0.053	0.28	0.144	0.72
IL5 All	2.542	2.133	5.79	0.707	0.061	0.293	0.017	0.939	0.983		IL5 All	1.158	0.801	6.068	0.671	0.068	0.329	0.028	0.932	0.972
IL5 nonTT	2.33	1.971	5.556	0.649	0.047	0.351	0.02	0.953	0.98		IL5 nonTT	0.993	1.052	6.163	0.628	0.053	0.372	0.028	-0.947	0.972
IL5 TT	24.95	7.883	9.805	0.939	0.857	0.061	0.335	0.143	0.665		IL5 TT	24.95	7.885	9.802	0.939	0.857	0.061	0.335	0.143	0.665
IL6 All	4290	5986	12023	0.216	0.004	0.784	0.018	0.996	0.982		IL6 All	4702	6370	12576	0.306	0.007	0.694	0.015	0.993	0.985
IL6 nonTT	3835	5858	10835	0.139	0.005	0.861	0.038	0.995	0.962		IL6 nonTT	4039	6147	11800	0.198	0.006	0.802	0.03	0.994	0.97
IL6 TT	81132	8564	45281	0.967	0.724	0.033	0.082	0.276	0.918		IL6 TT	122177	8564	46730	0.967	0.748	0.033	0.084	0.252	0.916
IL10 All	53.09	52.66	74.04	0.596	0.108	0.404	0.066	0.892	0.934		IL10 All	52.5	52.66	74.05	0.586	0.105	0.414	0.066	0.895	0.934
IL10 nonTT	49.84	52.14	70.42	0.476	0.106	0.524	0.103	0.894	0.897		IL10 nonTT	49.34	52.14	70.41	0.468	0.104	0.532	0.103	0.896	0.897
IL10 TT	273.9	62.08	140.5	0.991	0.907	0.009	0.075	0.093	0.925		IL10 TT	273.9	62.08	140.5	0.991	0.907	0.009	0.075	0.093	0.925
IL12 All	0.479	0.436	0.937	0.383	0.011	0.617	0.011	0.989	0.989		IL12 All	0.492	0.353	0.965	0.543	0.012	0.457	0.006	0.988	0.994
IL12 nonTT	0.434	0.413	0.887	0.498	0.014	0.502	0.012	0.986	0.988		IL12 nonTT	0.365	0.367	0.869	0.431	0.007	0.569	0.009	0.993	0.991
IL12 TT	6.283	1.093	1.853	0.958	0.841	0.042	0.176	0.159	0.824		IL12 TT	6.281	1.092	1.85	0.958	0.841	0.042	0.176	0.159	0.824
IL13 All	0.776	0.535	0.983	0.883	0.304	0.117	0.06	0.696	0.94		IL13 All	0.669	0.469	0.894	0.861	0.32	0.139	0.078	0.68	0.922
IL13 nonTT	0.697	0.522	0.877	0.796	0.318	0.204	0.118	0.682	0.882		IL13 nonTT	0.604	0.416	0.907	0.765	0.296	0.235	0.121	0.704	0.879
IL13 TT	13.25	0.854	4.102	0.989	0.814	0.011	0.068	0.186	0.932		IL13 TT	13.25	0.856	4.09	0.989	0.815	0.011	0.069	0.185	0.931
Comparison of genotypes within grades
- those with negative signs represent loss of significance compared with the opposite dither state
Pre-dithering data						Post-dithering data
		data geometric means (ng/ml)	posterior probabilities					data geometric means (ng/ml)	posterior probabilities
	a	b					a	b
Subgroup	nonTT	TT	P(a>b)	P(b>a)		Subgroup	nonTT	TT	P(a>b)	P(b>a)
TNF All	4.503	12.91	0.006	0.994		TNF All	4.507	12.91	0.006	0.994
TNF Grade 1	3.317	30.35	0.001	0.999		TNF Grade 1	3.244	30.35	0.001	0.999
TNF Grade 2	4.908	6.982	0.291	0.709		TNF Grade 2	4.854	6.981	0.289	0.711
TNF Grade 3	6.755	18.77	0.125	0.875		TNF Grade 3	6.933	18.77	0.125	0.875
IFNG All	104.4	233.8	0.219	0.781		IFNG All	104	314.2	0.341	0.659
IFNG Grade 1	64.69	776.1	0.104	0.896		IFNG Grade 1	58.92	776.1	0.125	0.875
IFNG Grade 2	91.53	40.94	0.806	0.194		IFNG Grade 2	88.66	43.69	0.811	0.189
IFNG Grade 3	404.4	2298	0.145	0.855		IFNG Grade 3	417.3	3433	0.172	0.828
IL1B All	1.683	8.394	5e-07	1		IL1B All	1.567	8.395	2e-07	1
IL1B Grade 1	1.389	23.62	0.005	0.995		IL1B Grade 1	1.264	23.62	0.005	0.995
IL1B Grade 2	1.662	5.667	0.0004	1		IL1B Grade 2	1.645	5.665	0.0003	1
IL1B Grade 3	2.585	6.544	0.076	0.924		IL1B Grade 3	2.598	6.547	0.075	0.925
IL2 All	1.011	5.861	0.0001	1		IL2 All	1.105	6.98	1e-05	1
IL2 Grade 1	0.985	16.11	8e-06	1		IL2 Grade 1	0.98	16.11	3e-05	1
IL2 Grade 2	0.807	2.825	0.069	-0.931		IL2 Grade 2	0.962	3.548	0.037	0.963
IL2 Grade 3	1.916	9.18	0.0007	0.999		IL2 Grade 3	1.898	9.18	0.0007	0.999
IL4 All	0.665	0.92	0.18	0.82		IL4 All	0.671	0.922	0.183	0.817
IL4 Grade 1	0.625	2.698	0.079	0.921		IL4 Grade 1	0.63	2.697	0.079	0.921
IL4 Grade 2	0.66	0.574	0.644	0.356		IL4 Grade 2	0.627	0.578	0.617	0.383
IL4 Grade 3	0.77	0.805	0.443	0.557		IL4 Grade 3	0.762	0.803	0.438	0.562
IL5 All	2.515	11.1	0.003	0.997		IL5 All	1.315	11.1	0.006	0.994
IL5 Grade 1	2.33	24.95	0.074	0.926		IL5 Grade 1	0.334	24.94	0.594	0.406
IL5 Grade 2	1.971	7.883	0.03	0.97		IL5 Grade 2	1.504	7.884	0.075	-0.925
IL5 Grade 3	5.556	9.805	0.258	0.742		IL5 Grade 3	6.339	9.804	0.223	0.777
IL6 All	5597	22783	0.005	0.995		IL6 All	5985	24900	0.006	0.994
IL6 Grade 1	3835	81132	0.01	0.99		IL6 Grade 1	4264	95260	0.006	0.994
IL6 Grade 2	5858	8564	0.301	0.699		IL6 Grade 2	6117	8564	0.293	0.707
IL6 Grade 3	10835	45281	0.054	0.946		IL6 Grade 3	11107	54743	0.063	0.937
IL10 All	54.1	110.3	0.015	0.985		IL10 All	53.83	110.3	0.014	0.986
IL10 Grade 1	49.84	273.9	0.0009	0.999		IL10 Grade 1	49.05	273.9	0.0008	0.999
IL10 Grade 2	52.14	62.08	0.366	0.634		IL10 Grade 2	52.14	62.08	0.366	0.634
IL10 Grade 3	70.42	140.5	0.053	0.947		IL10 Grade 3	70.41	140.5	0.053	0.947
IL12 All	0.48	1.932	0.004	0.996		IL12 All	0.41	1.931	0.001	0.999
IL12 Grade 1	0.434	6.283	0.038	0.962		IL12 Grade 1	0.365	6.283	0.056	-0.944
IL12 Grade 2	0.413	1.093	0.06	0.94		IL12 Grade 2	0.327	1.089	0.058	0.942
IL12 Grade 3	0.887	1.853	0.103	0.897		IL12 Grade 3	0.882	1.854	0.106	0.894
IL13 All	0.635	2.696	0.02	0.98		IL13 All	0.512	2.692	0.028	0.972
IL13 Grade 1	0.697	13.25	0.019	0.981		IL13 Grade 1	0.522	13.25	0.027	0.973
IL13 Grade 2	0.522	0.854	0.413	0.587		IL13 Grade 2	0.331	0.85	0.505	0.495
IL13 Grade 3	0.877	4.102	0.093	0.907		IL13 Grade 3	0.697	4.105	0.101	0.899
Total losses of significance from dithering: 5
Total gains of significance from dithering: 2
Total comparisons: 180
Maximum loss of higher probability from dithering: 0.520
Maximum gain of higher probability from dithering: 0.107
