# Supplementary material for: Elevated cerebrospinal fluid cytokine levels in tuberculous meningitis predict survival in response to dexamethasone
Source: Proc Natl Acad Sci U S A. 2021 Mar 3;118(10):e2024852118. doi: 10.1073/pnas.2024852118 (PMC7958233; doi:10.1073/pnas.2024852118)
Supplement: Supplementary File [file pnas.2024852118.sd03.gz]

Archive with 55 entries (55 files):
- ars.m
- calccompprobs.m
- checkdither.m
- comparegroups.m
- ditherdo.m
- dithergam.m
- dithergau.m
- dithergp.m
- ditherig.m
- ditherlg.m
- ditherls.m
- ditherlss.m
- ditherss.m
- ditherstud.m
- Eadd.m
- Egamma.m
- Egammapow.m
- Egauss.m
- Einvgamma.m
- Eloggauss.m
- Elogskewstudent.m
- Elogstudent.m
- Eskewstudent.m
- Estudent.m
- Esub.m
- Esum.m
- files
- gridassess.m
- ksample.m
- lhgmex2.c
- lhgmex2.mexa64
- lhgmex.c
- loghypergeom1F1.mexa64
- loghypergeom1F1v2.m
- log_k_density.m
- log_k_derivative.m
- log_m_density.m
- log_m_derivative.m
- makesynthdata.m
- m_sample.m
- nutransderiv.m
- nutransinv.m
- nutrans.m
- piecewise_exponential_density.m
- piecewise_exponential.m
- plotpriorsamples.m
- plotpriors.m
- primaryentrypoints
- progammaprecalcs.m
- propowprecalcs.m
- randdiscreteE.m
- runrealdata.m
- setpriors.m
- TAGS
- testids.m
