# Supplementary material for: Elevated cerebrospinal fluid cytokine levels in tuberculous meningitis predict survival in response to dexamethasone
Source: Proc Natl Acad Sci U S A. 2021 Mar 3;118(10):e2024852118. doi: 10.1073/pnas.2024852118 (PMC7958233; doi:10.1073/pnas.2024852118)
Supplement: Supplementary File [file pnas.2024852118.sd03.gz › ditherss.m]

function out = ditherss(low, high, Ntries, xi, m, s, nucr);
% Usage: out = ditherss(low, high, Ntries, xi, m, s, nucr);
% Draws a sample from the skewStudent distribution with the given parameters,
%  conditional on it being between low and high.
% Does this by the dumbest least efficient way available to save programming time,
%  i.e. it draws random samples until it finds one in the given range.

% Change Log:
%
%     1.1          12:jun:20    rfs      First version.

mytitl = ' /home/rfs/ramakrishnan/software/cytokines/rfs/SCCS/s.ditherss.m 1.102 20/09/03 08:54:05 ';

persistent mytitldone
if isempty(mytitldone),           
   mytitldone = titlfunction(mytitl);
end

global titls

ntried = 0;
nu = nutrans(nucr);
r = m * s;
mu = xi - sqrt(r) * nu * exp(gammaln(m - 0.5) - gammaln(m));
fprintf('low = %g, high = %g, xi = %g, m = %g, s = %g, nucr = %g:\n', low, high, xi, m, s, nucr);
found = 0;
while ~found && ntried < Ntries,

   out = (randn(1, 1) + nu) ./ sqrt(gamrnd(m, 1 ./ r, [1, 1])) + mu;

   if low <= out && out <= high,
      found = 1;
   end

   ntried = ntried + 1;
   fprintf('\rTried %d times ...         ', ntried);
end
if found,
   fprintf('...found, out = %g                 \n', out);
else
   fprintf('...not found, resorting to log-uniform.\n');
   out = NaN;
end

return;


% Local Variables: 
% indent-line-function: indent-relative
% eval: (auto-fill-mode 0)
% End:
